# Supplementary material for: Causal relationships between alterations in shear stress-related genes and aneurysmal subarachnoid hemorrhage
Source: Orphanet J Rare Dis. 2025 Jun 11;20:296. doi: 10.1186/s13023-025-03784-3 (PMC12153161; doi:10.1186/s13023-025-03784-3)
Supplement: Supplementary file 2 — Supplementary Material 2 [file 13023_2025_3784_MOESM2_ESM.xlsx]

## Sheet: S1
Supplementary Table 1 RNA primers used in this study.
gene	Forward	Reverse
β-ACTIN	5’- CATGTACGTTGCTATCCAGGC -3’	5’- CTCCTTAATGTCACGCACGAT -3’
KCNN4	5’-CTGCTGCGTCTCTACCTGG-3’	5’-AGGGTGCGTGTTCATGTAAAG-3’
UGCG	5’-GCTCAGTACATTGCCGAAGAT-3’	5’-AGCATTCTGAAATTGGCTCACA-3’

## Sheet: S2
Supplementary Table 2 1645 DEGs from transcriptomic profiles of HUVEC under varying shear stress conditions.
	logFC	logCPM	LR	PValue	FDR
KLF4	-2.64269	5.53736	427.466	5.79e-95	9.09e-91
CXCR4	2.28978	3.77156	294.777	4.53e-66	3.56e-62
KLF2	-2.77316	6.13855	213.963	1.88e-48	9.83e-45
NPR1	-2.52059	4.09212	149.236	2.55e-34	1e-30
SLCO2A1	-2.37285	5.14091	120.085	6.06e-28	1.9e-24
TRNP1	-1.34335	4.58767	99.693	1.78e-23	4.66e-20
SLC9A3R2	-1.96597	5.18927	98.2246	3.74e-23	8.39e-20
FGF2	-0.935406	5.23375	97.3047	5.94e-23	1.17e-19
MN1	-1.79683	5.6262	92.4036	7.07e-22	1.23e-18
ADAMTS4	-1.12245	4.81	88.7802	4.41e-21	6.94e-18
DNASE1L1	-0.760017	5.04427	83.8793	5.26e-20	6.81e-17
PIM3	1.05841	7.64682	83.7622	5.58e-20	6.81e-17
ZNF467	-1.92211	2.68618	83.743	5.63e-20	6.81e-17
STMN3	-1.21207	3.31886	82.5618	1.02e-19	1.15e-16
PPP1R3C	-1.36857	4.25507	78.407	8.39e-19	8.79e-16
C3orf36	-3.66989	-0.696918	76.2107	2.55e-18	2.5e-15
UNC13D	-0.777006	4.81815	75.335	3.97e-18	3.67e-15
FAM84B	1.03379	4.29755	74.7522	5.34e-18	4.66e-15
NDRG1	-1.04517	7.64644	72.4418	1.72e-17	1.42e-14
ITPR3	-0.970118	7.748	71.9219	2.24e-17	1.76e-14
CCDC3	-1.87435	2.83661	70.4019	4.84e-17	3.62e-14
PTGDS	-4.7937	2.59076	69.2464	8.69e-17	6.21e-14
ITGB4	-2.11421	4.5514	68.6747	1.16e-16	7.94e-14
EDN1	0.61321	7.55513	68.5813	1.22e-16	7.97e-14
ARHGEF15	-0.69854	7.01636	66.8538	2.92e-16	1.84e-13
HYAL2	-0.895155	9.61483	66.3234	3.83e-16	2.31e-13
PLVAP	-1.95546	6.23781	65.1682	6.88e-16	3.83e-13
PLCB3	-0.488966	7.25737	65.1319	7.01e-16	3.83e-13
DDIT4	-1.0688	7.50899	65.1149	7.07e-16	3.83e-13
HEG1	-0.99491	8.55304	64.9455	7.7e-16	3.93e-13
PTGIS	-1.68642	3.95102	64.9324	7.75e-16	3.93e-13
SYNPO	-0.761265	9.50581	64.4087	1.01e-15	4.97e-13
RAPGEF5	-0.977869	5.46708	64.2138	1.12e-15	5.32e-13
CYP1B1	-2.95204	7.07417	63.9135	1.3e-15	6.01e-13
NPEPPS	-0.596034	7.7513	63.351	1.73e-15	7.77e-13
LIMS2	-1.68177	4.68575	62.3908	2.82e-15	1.23e-12
NOS3	-1.70541	8.2299	62.0447	3.36e-15	1.43e-12
DHH	-1.86867	2.82328	61.4998	4.43e-15	1.83e-12
GNAZ	-1.56116	2.3222	61.2369	5.06e-15	2.04e-12
ST8SIA6	-2.42193	1.24479	61.1133	5.39e-15	2.12e-12
RNF213	-0.833289	8.1784	60.8312	6.22e-15	2.35e-12
RAMP2	-1.64276	4.58237	60.8118	6.28e-15	2.35e-12
PTHLH	-1.46887	2.32437	60.7556	6.46e-15	2.36e-12
S1PR4	-2.22307	-0.132566	60.0172	9.4e-15	3.36e-12
GJC2	-1.24312	1.11965	59.8079	1.05e-14	3.65e-12
TEK	-1.1739	8.01929	58.0353	2.57e-14	8.8e-12
YPEL2	0.774339	6.28882	57.5333	3.32e-14	1.11e-11
C1QTNF6	-1.10465	5.65252	57.3749	3.6e-14	1.18e-11
CLIC3	-2.25254	3.31254	57.2838	3.77e-14	1.21e-11
APOLD1	-1.50048	4.88432	54.1124	1.89e-13	5.95e-11
ESM1	0.771914	8.96401	53.9732	2.03e-13	6.26e-11
GPER	-1.76885	2.69372	53.7676	2.26e-13	6.72e-11
MOB2	-0.609668	5.59599	53.7607	2.26e-13	6.72e-11
LCNL1	-4.65867	-0.173947	53.6611	2.38e-13	6.93e-11
PGF	0.718573	8.7744	53.3929	2.73e-13	7.8e-11
C8orf55	-0.62619	5.71803	53.0391	3.27e-13	9.18e-11
LCN6	-2.56607	-1.42507	52.2309	4.93e-13	1.36e-10
DKK2	-3.49543	3.13249	52.0437	5.43e-13	1.47e-10
THBD	-1.24286	5.23006	51.8988	5.84e-13	1.56e-10
PKN3	-0.609335	5.84516	51.5609	6.94e-13	1.82e-10
RTN4RL1	-2.71971	-1.9114	50.5484	1.16e-12	3e-10
JAG2	-0.654771	8.07095	50.1595	1.42e-12	3.59e-10
PDGFC	0.8067	4.2408	50.1129	1.45e-12	3.62e-10
PLEKHA6	-0.92006	4.61245	50.0223	1.52e-12	3.73e-10
C20orf160	-1.26481	3.14872	49.9818	1.55e-12	3.75e-10
C1orf187	-1.55813	0.959158	49.5306	1.95e-12	4.65e-10
MALL	-1.08762	8.02968	49.2112	2.3e-12	5.39e-10
GRASP	-0.506407	7.53473	48.8628	2.75e-12	6.35e-10
TCF4	0.621519	7.32313	48.4179	3.44e-12	7.85e-10
RASA4	-1.27608	6.08275	48.2712	3.71e-12	8.33e-10
CHST3	-0.412205	7.21172	48.1661	3.92e-12	8.67e-10
CRIP1	-1.86447	2.371	47.9845	4.3e-12	9.38e-10
KCNJ12	-1.01592	1.13334	47.3757	5.86e-12	1.26e-09
PLXND1	-0.47477	10.2362	47.0571	6.89e-12	1.46e-09
JPH4	-3.55421	-0.928254	46.9456	7.3e-12	1.53e-09
RAPGEF1	-1.20878	5.60208	46.6067	8.68e-12	1.79e-09
RNPEPL1	-0.454171	6.61912	46.377	9.76e-12	1.99e-09
KIAA1841	-0.558991	4.16376	46.3458	9.91e-12	2e-09
KLF3	-0.607584	7.2362	46.16	1.09e-11	2.17e-09
SEMA3F	-0.627593	8.01458	45.7881	1.32e-11	2.59e-09
PLCD3	-0.707868	5.30838	45.7178	1.37e-11	2.65e-09
FAM65A	-0.736541	6.05964	45.6808	1.39e-11	2.67e-09
RECK	-0.49747	5.23874	45.3918	1.61e-11	3.05e-09
SLC16A2	-0.805694	3.8661	44.8567	2.12e-11	3.97e-09
PRKACB	-2.90115	1.9947	44.5429	2.49e-11	4.6e-09
C14orf49	-0.669028	3.80819	43.8084	3.62e-11	6.62e-09
MYO7B	-2.01986	1.67409	43.6863	3.85e-11	6.96e-09
CLEC3B	-2.92441	2.98699	43.2772	4.75e-11	8.43e-09
CRTAC1	-1.1728	2.66178	43.2688	4.77e-11	8.43e-09
EHD2	-0.514281	8.68364	42.9606	5.59e-11	9.75e-09
FAM20C	-0.530578	6.76067	42.7907	6.09e-11	1.05e-08
MAP3K6	-0.9565	5.54218	42.6885	6.42e-11	1.1e-08
ABCA2	-0.651367	5.45495	42.4745	7.16e-11	1.2e-08
OLFML2A	-1.84653	2.75707	42.4679	7.19e-11	1.2e-08
TNFSF15	0.977904	2.95785	42.4212	7.36e-11	1.22e-08
C15orf39	-0.484658	5.75047	42.0805	8.76e-11	1.43e-08
TSC22D3	-1.62378	4.84325	41.7421	1.04e-10	1.69e-08
SOX4	0.518409	7.99862	41.5645	1.14e-10	1.83e-08
GOLGA7B	-1.92317	-1.52433	41.2574	1.33e-10	2.12e-08
SHE	-0.692569	7.64945	40.9057	1.6e-10	2.51e-08
ZFYVE28	-0.948898	4.04291	40.7461	1.73e-10	2.7e-08
CDR2	0.367093	6.21627	40.501	1.97e-10	3.03e-08
RASIP1	-0.573743	6.55985	40.2848	2.2e-10	3.35e-08
CD58	-0.934881	4.30898	40.0209	2.51e-10	3.8e-08
TMBIM1	-0.599031	8.5211	39.9636	2.59e-10	3.87e-08
NYNRIN	-0.506901	6.91961	39.8811	2.7e-10	4e-08
LTBP4	-1.02451	5.36196	39.834	2.76e-10	4.06e-08
MYO1E	0.679808	7.71832	39.6418	3.05e-10	4.44e-08
CAPRIN2	-0.776241	5.938	39.6102	3.1e-10	4.47e-08
EFNB1	-0.712151	5.13233	39.4727	3.33e-10	4.75e-08
NECAB2	-2.69006	-0.44755	39.3482	3.55e-10	5.02e-08
FLNC	-0.631525	9.39852	39.2646	3.7e-10	5.16e-08
YWHAH	-0.426888	7.34971	39.2584	3.71e-10	5.16e-08
TMEM173	-0.67744	7.35087	39.1161	3.99e-10	5.51e-08
SOX13	-0.68788	6.22448	38.887	4.49e-10	6.14e-08
CAMKK1	-0.847747	3.68876	38.8694	4.53e-10	6.14e-08
LRIG1	0.56475	6.52397	38.7548	4.81e-10	6.44e-08
LCN10	-2.9377	-2.44496	38.744	4.83e-10	6.44e-08
HR	-2.73169	2.06837	38.2075	6.36e-10	8.39e-08
F3	1.58091	3.38333	38.1824	6.44e-10	8.39e-08
LPCAT4	-0.680262	4.81419	38.1773	6.46e-10	8.39e-08
PPP1R3B	0.743161	7.34001	37.9996	7.08e-10	9.12e-08
C2orf27A	0.66413	3.3345	37.9186	7.38e-10	9.43e-08
PLEKHG5	-1.31598	4.69565	37.8246	7.74e-10	9.77e-08
ANO4	-1.45498	0.535687	37.8161	7.77e-10	9.77e-08
SLC35E4	-0.677295	4.89667	37.6698	8.38e-10	1.05e-07
H19	-2.41271	-0.708037	37.379	9.73e-10	1.2e-07
SOX18	-1.39112	6.56491	37.3725	9.76e-10	1.2e-07
ZNF185	-0.900192	6.20336	37.0015	1.18e-09	1.44e-07
AXIN2	-1.13592	2.56538	36.9831	1.19e-09	1.44e-07
NPW	-1.76015	-0.612387	36.7612	1.34e-09	1.6e-07
LPGAT1	-0.469256	6.69843	36.6959	1.38e-09	1.64e-07
EHBP1L1	-0.710277	5.40565	36.3814	1.62e-09	1.91e-07
CNR1	-4.09757	0.496263	36.3667	1.63e-09	1.91e-07
SHANK3	-0.619256	8.18813	36.3574	1.64e-09	1.91e-07
CYP27C1	-1.28584	2.23026	36.2568	1.73e-09	2e-07
EEF1A2	-0.580413	4.8381	35.888	2.09e-09	2.4e-07
GMFG	0.647446	3.16086	35.8583	2.12e-09	2.42e-07
C14orf139	-0.921135	2.70706	35.8132	2.17e-09	2.46e-07
TSKU	-0.491616	5.73999	35.7649	2.23e-09	2.5e-07
LPHN2	-0.978738	7.40771	35.4308	2.64e-09	2.95e-07
C15orf52	-0.543087	6.34716	35.2479	2.9e-09	3.21e-07
LOC100216001	0.441183	5.19448	35.1478	3.06e-09	3.36e-07
VIPR1	-1.58977	3.28528	35.135	3.08e-09	3.36e-07
GCKR	-1.48392	2.28476	35.0879	3.15e-09	3.42e-07
DUSP7	-0.433193	6.02503	35.065	3.19e-09	3.43e-07
VANGL1	-0.514772	5.68844	34.8077	3.64e-09	3.89e-07
FGFR3	-1.88108	2.1687	34.4922	4.28e-09	4.55e-07
LYPD6B	-4.39122	-0.988227	34.2304	4.9e-09	5.16e-07
EPHB4	-0.471564	9.36598	34.1099	5.21e-09	5.46e-07
FRMD8	-0.500562	7.53515	34.0836	5.28e-09	5.5e-07
ATP1A1	-0.596387	6.24687	34.0535	5.36e-09	5.54e-07
RCAN3	-0.94482	1.33689	33.8981	5.81e-09	5.97e-07
RGL1	0.675028	5.9543	33.7944	6.13e-09	6.25e-07
KANK3	-0.673852	4.62327	33.7792	6.17e-09	6.26e-07
SEMA4B	-0.649468	3.58827	33.7676	6.21e-09	6.26e-07
KCNN4	-2.10965	-0.407263	33.7437	6.29e-09	6.29e-07
ID1	-0.653308	8.03612	33.5221	7.05e-09	7.01e-07
AHNAK2	-0.45387	8.67687	33.4914	7.16e-09	7.08e-07
KIAA1161	-0.566778	3.87019	33.3532	7.69e-09	7.55e-07
C15orf26	-1.74223	-1.35736	33.0721	8.88e-09	8.67e-07
KIF26A	-1.14314	3.93714	33.044	9.01e-09	8.74e-07
TMEM54	-0.480478	4.29071	32.9667	9.38e-09	9.04e-07
MRPL15	0.348785	6.65946	32.8386	1e-08	9.6e-07
SEMA5A	-2.31648	1.49193	32.8211	1.01e-08	9.63e-07
CRLF1	-1.24242	0.335508	32.5275	1.18e-08	1.11e-06
TTYH3	-0.46749	9.61739	32.3456	1.29e-08	1.21e-06
RHBDF1	-0.491831	6.27927	32.2532	1.35e-08	1.27e-06
GPR183	1.9926	-2.16707	32.2159	1.38e-08	1.28e-06
C1orf21	-0.776272	4.00343	32.1059	1.46e-08	1.35e-06
ANKRD33B	-0.681927	4.20814	32.097	1.47e-08	1.35e-06
FAM46C	-1.31792	-1.04763	31.9979	1.54e-08	1.41e-06
KLF11	-4.76686	-1.90368	31.9583	1.58e-08	1.43e-06
KRAS	-0.422243	6.20846	31.8162	1.69e-08	1.53e-06
ATG9B	-1.58025	1.77403	31.7659	1.74e-08	1.56e-06
LRP11	-0.400418	5.10361	31.7347	1.77e-08	1.58e-06
NAMPT	0.380598	7.62639	31.7251	1.78e-08	1.58e-06
ZNFX1	-0.451926	7.44367	31.5827	1.91e-08	1.69e-06
MEX3A	0.571745	5.7784	31.5001	1.99e-08	1.75e-06
SCUBE1	-1.35723	0.398607	31.4248	2.07e-08	1.81e-06
PLEKHA2	-0.542853	3.81366	31.3342	2.17e-08	1.89e-06
SULF1	-1.36585	4.8103	31.2486	2.27e-08	1.96e-06
SULT1B1	-0.578526	6.33054	31.0661	2.49e-08	2.14e-06
ENC1	0.660173	8.49099	30.8923	2.73e-08	2.33e-06
TBC1D3F	-0.623779	4.2978	30.74	2.95e-08	2.51e-06
MAP4K2	-0.412638	6.04309	30.6759	3.05e-08	2.57e-06
LOC100190938	-1.28849	1.2828	30.6683	3.06e-08	2.57e-06
PODXL	-0.967231	10.7187	30.36	3.59e-08	3e-06
JMJD1C	0.487169	5.936	30.2642	3.77e-08	3.14e-06
NOVA2	-0.514886	4.33329	30.1289	4.04e-08	3.34e-06
HCN3	-0.740378	2.01807	29.9746	4.38e-08	3.6e-06
GRB14	-0.976798	3.79125	29.9598	4.41e-08	3.61e-06
ALPL	-3.46961	2.47281	29.9421	4.45e-08	3.63e-06
RBMS2	-0.325578	7.30937	29.9221	4.5e-08	3.64e-06
PLAC9	-0.849253	2.50023	29.791	4.81e-08	3.88e-06
C1orf201	-0.807666	3.43978	29.4252	5.81e-08	4.66e-06
TNFRSF21	0.489147	7.15911	29.4165	5.84e-08	4.66e-06
PALMD	0.464107	7.46448	29.3953	5.9e-08	4.69e-06
THSD1	-0.786287	4.65302	29.3502	6.04e-08	4.76e-06
FAM107B	0.341767	7.95114	29.3452	6.06e-08	4.76e-06
SH3PXD2A	-0.556171	3.33903	29.2147	6.48e-08	5.07e-06
CCIN	-1.09125	1.27977	29.2007	6.53e-08	5.08e-06
ADAMTS1	-1.11471	6.99337	29.1545	6.68e-08	5.17e-06
ACVRL1	-0.669522	6.58782	28.9476	7.44e-08	5.73e-06
C13orf15	1.51381	4.88143	28.9079	7.59e-08	5.82e-06
ARMC7	-0.513645	4.461	28.8851	7.68e-08	5.84e-06
VGLL3	0.590788	3.76208	28.8757	7.72e-08	5.84e-06
GJA4	-0.942749	6.63109	28.8715	7.73e-08	5.84e-06
NNMT	0.358269	7.92854	28.7909	8.06e-08	6.06e-06
ADCY4	-0.776713	7.4189	28.6816	8.53e-08	6.39e-06
FBXO32	0.756314	2.68761	28.6664	8.6e-08	6.41e-06
MMRN2	-0.479451	8.67657	28.5191	9.28e-08	6.88e-06
LAMA5	-0.642116	8.09846	28.4704	9.51e-08	7.02e-06
EMP3	-0.543993	6.77505	28.4206	9.76e-08	7.17e-06
CDH11	-0.526241	6.91489	28.4064	9.83e-08	7.19e-06
TGFA	-1.82511	0.109248	28.2606	1.06e-07	7.71e-06
ALDH1A3	-0.783806	6.25077	28.2526	1.06e-07	7.71e-06
C9orf142	-0.523088	5.07789	28.2402	1.07e-07	7.73e-06
HTR1B	0.548667	4.91474	28.1983	1.1e-07	7.86e-06
TECPR1	-0.48054	6.32351	27.9982	1.21e-07	8.68e-06
NIPAL3	-0.659857	5.30583	27.9753	1.23e-07	8.74e-06
C12orf68	-0.936694	0.966573	27.8556	1.31e-07	9.25e-06
TAF1C	-0.29314	6.34317	27.7254	1.4e-07	9.85e-06
SLC24A6	-0.33219	5.25356	27.6861	1.43e-07	1e-05
PLEC	-0.509723	6.70181	27.5865	1.5e-07	1.05e-05
TRIM47	-0.719807	6.17051	27.5602	1.52e-07	1.06e-05
MYOM3	-1.74189	4.44849	27.4954	1.57e-07	1.09e-05
GCH1	-0.949149	2.94833	27.382	1.67e-07	1.15e-05
FNDC4	-0.594621	4.94907	27.3284	1.72e-07	1.18e-05
GFOD1	-0.726825	3.83177	27.2713	1.77e-07	1.21e-05
SPTAN1	-0.592195	6.85963	27.1545	1.88e-07	1.28e-05
CDH2	0.500448	8.06061	26.8709	2.18e-07	1.47e-05
PITPNM3	-1.37064	3.4227	26.8112	2.24e-07	1.51e-05
SLCO4A1	-1.00567	2.60985	26.8008	2.26e-07	1.52e-05
CD274	0.712373	5.42528	26.7757	2.28e-07	1.53e-05
SPOCD1	0.472885	7.21771	26.7529	2.31e-07	1.54e-05
PI16	-5.70325	0.0674908	26.6842	2.4e-07	1.59e-05
SPTBN5	-0.585642	6.39878	26.6348	2.46e-07	1.62e-05
TBC1D2	-0.932848	4.05156	26.5914	2.51e-07	1.65e-05
FUT1	-0.609763	3.1116	26.5506	2.57e-07	1.68e-05
ABLIM3	-0.417946	6.41672	26.5411	2.58e-07	1.68e-05
RAB11A	-0.331576	7.64494	26.5132	2.62e-07	1.7e-05
SORBS2	-1.6618	0.887354	26.4936	2.64e-07	1.71e-05
CHST1	0.676064	4.87407	26.2406	3.01e-07	1.94e-05
KDR	-0.639171	9.20187	26.2379	3.02e-07	1.94e-05
MIAT	-4.31155	-1.64753	26.0878	3.26e-07	2.08e-05
ATP6V1A	0.38075	7.09069	26.0097	3.4e-07	2.16e-05
PALLD	0.747192	5.26141	25.8882	3.62e-07	2.29e-05
TINAGL1	-0.341363	9.24172	25.7969	3.79e-07	2.39e-05
SGMS1	-0.343125	4.94645	25.772	3.84e-07	2.42e-05
SGMS2	-0.560035	5.40502	25.7551	3.88e-07	2.43e-05
CMKLR1	-5.09881	-1.16619	25.6175	4.16e-07	2.6e-05
CSPG5	1.12526	1.17784	25.4834	4.46e-07	2.77e-05
LRRC32	-0.65487	7.71749	25.4578	4.52e-07	2.8e-05
PVRL2	-0.374142	6.63776	25.3713	4.73e-07	2.91e-05
CYP1A1	-1.14583	8.07342	25.3216	4.85e-07	2.98e-05
SLC16A5	-0.443078	4.09933	25.273	4.98e-07	3.04e-05
SHROOM4	-0.352085	6.60647	25.2265	5.1e-07	3.11e-05
TMEM184B	-0.33607	6.36442	25.1823	5.22e-07	3.17e-05
APBA1	0.499557	4.03619	25.1686	5.25e-07	3.18e-05
PCDH1	-0.585088	7.87448	25.1482	5.31e-07	3.2e-05
CTDSP1	-0.531046	3.37993	25.1379	5.34e-07	3.2e-05
ARL4D	-0.864372	2.95239	25.0619	5.55e-07	3.32e-05
LCP2	1.66049	-1.44678	24.9235	5.97e-07	3.55e-05
MOSC2	-0.442552	3.47012	24.8548	6.18e-07	3.66e-05
BCAR3	-0.358411	6.17964	24.8516	6.19e-07	3.66e-05
FSCN1	-0.396929	9.18295	24.7387	6.57e-07	3.86e-05
CCDC69	-0.552722	4.88307	24.6497	6.88e-07	4.03e-05
EIF2B2	0.330109	7.4229	24.5595	7.21e-07	4.21e-05
ST6GALNAC1	-1.62392	0.589649	24.5439	7.26e-07	4.23e-05
C9orf167	-0.369424	6.627	24.4875	7.48e-07	4.34e-05
F2RL1	0.393765	5.93507	24.4419	7.66e-07	4.43e-05
FERMT1	-1.55194	-0.0101767	24.4281	7.71e-07	4.44e-05
FBXW5	-0.343029	7.04655	24.4203	7.74e-07	4.44e-05
SYNC	-0.880623	3.16556	24.2889	8.29e-07	4.74e-05
SPTLC2	-0.363457	7.04722	24.2663	8.39e-07	4.78e-05
GLIPR1	0.437927	7.23042	24.2192	8.6e-07	4.87e-05
MYO1C	-0.301166	7.24938	24.2137	8.62e-07	4.87e-05
HSPA2	-0.647229	3.6806	24.1698	8.82e-07	4.97e-05
USP18	-0.393063	5.20945	24.1454	8.93e-07	5.01e-05
ITGA9	-1.79923	-0.633983	23.9125	1.01e-06	5.64e-05
LTC4S	-1.57338	-0.0467171	23.8553	1.04e-06	5.79e-05
HECTD2	-0.507984	4.01353	23.7991	1.07e-06	5.94e-05
DUSP18	-0.398532	4.05247	23.6888	1.13e-06	6.27e-05
FAM124B	-0.690979	4.74964	23.6648	1.15e-06	6.32e-05
FAT1	-0.743939	7.59654	23.6494	1.16e-06	6.35e-05
TXNIP	-1.23874	4.80191	23.642	1.16e-06	6.35e-05
SCN1B	-0.4595	4.04105	23.6124	1.18e-06	6.43e-05
GNL2	0.278782	6.79273	23.6007	1.19e-06	6.45e-05
PITPNM2	-0.417523	5.89823	23.557	1.21e-06	6.57e-05
LOC100128593	-1.98758	-2.3547	23.5167	1.24e-06	6.69e-05
DDX19B	0.272558	5.32431	23.5092	1.24e-06	6.69e-05
FLJ36031	0.595583	5.74668	23.4608	1.27e-06	6.84e-05
RXRA	-0.44366	6.64038	23.4343	1.29e-06	6.91e-05
LANCL2	0.315893	5.33104	23.4071	1.31e-06	6.99e-05
CIRBP	0.346305	6.93284	23.3031	1.38e-06	7.35e-05
GLUD1	-0.277036	7.52301	23.2851	1.4e-06	7.39e-05
PDK1	0.332931	4.4369	23.1879	1.47e-06	7.75e-05
RIPK3	-0.730903	3.30206	23.1677	1.48e-06	7.8e-05
CTCF	5.96303	-1.17516	23.1606	1.49e-06	7.81e-05
ARL15	-0.474266	3.77715	23.0987	1.54e-06	8.04e-05
EIF4H	0.399058	7.42259	23.0825	1.55e-06	8.08e-05
CLIC2	-1.03042	1.18809	22.9868	1.63e-06	8.46e-05
SPEG	-0.948841	0.758714	22.9605	1.65e-06	8.55e-05
TRIM58	-0.850378	0.362984	22.8911	1.71e-06	8.81e-05
NAA50	0.375075	7.54325	22.8898	1.72e-06	8.81e-05
ECD	0.257264	6.35067	22.8497	1.75e-06	8.97e-05
UBN1	-0.375988	7.4006	22.7995	1.8e-06	9.18e-05
FOXP1	-0.459363	5.99777	22.6372	1.96e-06	9.95e-05
CDR2L	-0.426392	6.29427	22.5723	2.02e-06	0.000102613
ESYT2	-0.327142	7.11853	22.4881	2.11e-06	0.000106868
TMEM151A	-1.42933	-1.9908	22.4519	2.15e-06	0.000108416
CD163L1	0.366473	4.53189	22.4481	2.16e-06	0.000108416
LOC440434	-0.431084	4.11392	22.3515	2.27e-06	0.000113645
ZNF266	0.461332	3.99916	22.3102	2.32e-06	0.000115753
IRS2	0.931035	1.49332	22.2133	2.44e-06	0.000120993
DCAF16	0.278525	5.22006	22.213	2.44e-06	0.000120993
ATRNL1	2.01254	-2.11026	22.059	2.64e-06	0.000130687
NUPR1	1.53816	0.414624	22.0161	2.7e-06	0.00013322
USP31	0.472898	5.49524	21.965	2.78e-06	0.000135776
ZNF682	2.6132	-2.1054	21.9644	2.78e-06	0.000135776
F2RL3	-1.20475	3.84612	21.9617	2.78e-06	0.000135776
LOC121456	-0.850204	1.01523	21.9419	2.81e-06	0.000136755
LMNA	-0.358844	9.28807	21.8759	2.91e-06	0.000141105
S100P	-2.53024	-2.26277	21.8618	2.93e-06	0.000141708
FAM35A	0.361454	4.92122	21.8164	3e-06	0.000144653
LOC92659	-0.555212	1.95298	21.7537	3.1e-06	0.000148697
TMEM155	1.46027	-0.954134	21.7518	3.1e-06	0.000148697
CACNG8	-0.546227	5.2366	21.7061	3.18e-06	0.000151816
NDST2	-0.350952	5.69241	21.6794	3.22e-06	0.000153477
KCND1	-0.894488	0.72037	21.665	3.25e-06	0.000154171
CYTL1	0.474346	3.73662	21.5786	3.4e-06	0.000160786
LOC151009	-0.511024	3.54424	21.5588	3.43e-06	0.000161966
C12orf47	0.348512	3.64026	21.5271	3.49e-06	0.000164176
CTHRC1	0.674125	3.13874	21.513	3.51e-06	0.000164893
IL22RA1	-2.40881	-2.79728	21.494	3.55e-06	0.000165789
C2CD4C	-0.915409	0.875771	21.4885	3.56e-06	0.000165789
MAN1A1	-0.408404	4.84088	21.4855	3.57e-06	0.000165789
C6orf145	0.294536	7.8252	21.4312	3.67e-06	0.000170049
SLK	-0.260252	7.0041	21.3977	3.73e-06	0.000172533
CERK	0.384205	8.15041	21.3895	3.75e-06	0.000172767
ATP2B4	-0.465243	7.50403	21.3796	3.77e-06	0.000172963
MYO6	0.371819	7.63234	21.3761	3.77e-06	0.000172963
RXFP1	-1.73679	-2.47641	21.3635	3.8e-06	0.000173547
PSMD14	0.268447	7.60286	21.3585	3.81e-06	0.000173547
ARHGEF10	-0.248892	6.94685	21.3132	3.9e-06	0.000177181
WWC3	-0.248038	7.08424	21.2626	4e-06	0.000181398
FAM38B	-1.06244	5.17707	21.2499	4.03e-06	0.000182083
DERA	0.312153	5.95675	21.18	4.18e-06	0.000188299
ELFN1	-1.22766	2.2726	21.0733	4.42e-06	0.00019852
EVL	-0.32114	5.45239	21.0655	4.44e-06	0.000198757
S100A10	-0.405902	8.4462	21.0461	4.48e-06	0.00020021
LINGO1	-1.43056	-1.69689	21.0335	4.51e-06	0.000200962
TENC1	-0.548415	6.40629	21.0044	4.58e-06	0.000203461
CRP	-1.91171	-2.05021	20.9956	4.6e-06	0.000203815
MEF2A	-0.727658	6.64712	20.8894	4.87e-06	0.00021483
SOST	-2.32788	-2.8251	20.8586	4.94e-06	0.000217073
PTPRG	-0.506152	6.82776	20.8552	4.95e-06	0.000217073
EHD1	-0.417957	7.59769	20.8535	4.96e-06	0.000217073
C18orf54	-0.432632	4.00228	20.6947	5.39e-06	0.00023518
MESDC1	-0.354634	5.15774	20.6871	5.41e-06	0.000235465
TMEM49	0.265297	7.73933	20.6733	5.45e-06	0.000236514
ESAM	-0.291937	8.57974	20.6114	5.63e-06	0.000243602
CD177	-1.15411	-0.240943	20.581	5.72e-06	0.000246832
SIN3B	-0.35025	7.15313	20.5613	5.78e-06	0.000248685
APOL4	-5.13139	-2.49531	20.5562	5.79e-06	0.000248685
TRIM2	-0.738006	1.9141	20.5053	5.95e-06	0.000254682
KRT19	-0.843552	2.64102	20.4911	5.99e-06	0.000255835
ENDOD1	-0.446233	5.099	20.4863	6.01e-06	0.000255835
GPRIN3	1.2888	1.09469	20.4732	6.05e-06	0.000256886
SNCAIP	0.73171	4.09048	20.4593	6.09e-06	0.000258064
UHRF2	-0.278058	6.80734	20.4045	6.27e-06	0.000264846
BCL9L	-0.465008	7.09079	20.3762	6.36e-06	0.000268076
C17orf63	-0.811095	3.6112	20.2921	6.65e-06	0.000279368
DAPK2	1.05417	1.00015	20.2685	6.73e-06	0.000282085
RASSF2	1.1886	4.73278	20.2416	6.83e-06	0.000285313
RPL10	0.720034	3.10258	20.2365	6.84e-06	0.000285313
PIGC	0.305061	4.37089	20.2121	6.93e-06	0.000288221
C3AR1	1.26194	-0.918876	20.2056	6.95e-06	0.000288434
FAM162A	0.308607	5.00533	20.1974	6.98e-06	0.000288908
C20orf117	-0.420183	5.73007	20.1064	7.33e-06	0.000302194
BCORL1	-0.428594	4.04706	20.0975	7.36e-06	0.000302811
DGKA	-0.601507	5.42857	20.0339	7.61e-06	0.000312233
GLTP	-0.244693	6.3931	20.0289	7.63e-06	0.000312233
B3GNT8	-0.580035	3.36575	19.9877	7.79e-06	0.000318205
ANXA11	-0.368782	6.53531	19.967	7.88e-06	0.000320839
AIDA	-0.240276	7.19074	19.9433	7.98e-06	0.000324005
PTRH2	0.324591	5.10386	19.8956	8.18e-06	0.00033133
ANPEP	-0.716664	9.97579	19.8785	8.25e-06	0.000333442
JAK2	-0.391485	4.51502	19.833	8.45e-06	0.000340293
UNC13A	-1.81961	1.89211	19.8298	8.47e-06	0.000340293
OCIAD2	0.706993	2.4432	19.8063	8.57e-06	0.000343628
PAN2	-2.83511	-0.846288	19.7967	8.61e-06	0.000344485
MDGA1	-1.09177	0.405184	19.7303	8.92e-06	0.000355436
ADAMTS9	-0.843091	4.84722	19.7272	8.93e-06	0.000355436
TRIM56	-0.304141	5.05373	19.6759	9.17e-06	0.000364172
ADRB2	-1.09505	1.94397	19.6285	9.41e-06	0.000372127
MAP3K11	-0.368798	7.46795	19.6241	9.43e-06	0.000372127
ZNF146	0.301302	6.51588	19.6202	9.45e-06	0.000372127
C1orf115	-0.573686	5.12237	19.6111	9.49e-06	0.000372974
SNRK	0.52105	6.41188	19.5437	9.83e-06	0.000385404
ABCC10	-0.666383	3.61277	19.5384	9.86e-06	0.000385508
UNC5B	-0.566957	5.68015	19.4591	1.03e-05	0.000400853
TDG	0.249113	6.53139	19.4192	1.05e-05	0.000408301
NHEDC2	-0.305343	5.02812	19.4066	1.06e-05	0.000409988
ACP1	0.256739	6.26367	19.3759	1.07e-05	0.000415604
NPDC1	-0.400081	6.99322	19.3504	1.09e-05	0.000419757
LTV1	0.347552	5.61065	19.3476	1.09e-05	0.000419757
FOXS1	-1.19646	1.2451	19.3385	1.09e-05	0.000420712
SGSM1	-4.13874	-2.86868	19.2801	1.13e-05	0.000432735
C7orf36	0.373622	3.63211	19.264	1.14e-05	0.000435335
MOBP	-1.21576	-0.76254	19.2362	1.16e-05	0.00044064
RFPL4A	2.05027	-2.93796	19.225	1.16e-05	0.000442161
LHFPL2	0.27219	6.59771	19.207	1.17e-05	0.000445167
TIMM23	0.231545	6.75538	19.2001	1.18e-05	0.000445167
CYTH3	-0.343722	5.17192	19.1983	1.18e-05	0.000445167
C7orf51	-0.874033	1.86071	19.1838	1.19e-05	0.000447481
TOB2	-0.302977	6.1794	19.1521	1.21e-05	0.000453885
IRS1	0.891438	-0.275943	19.1245	1.22e-05	0.000459395
PARL	0.30037	5.16885	19.1152	1.23e-05	0.000460531
FCN3	-2.63642	0.576797	19.0973	1.24e-05	0.000463768
DENND4B	-0.248093	6.15136	19.0796	1.25e-05	0.000466979
ABCC3	-1.10417	1.89523	19.0682	1.26e-05	0.000468684
SORD	3.42974	-2.47904	19.0574	1.27e-05	0.000469798
ATOH8	0.473209	6.97082	19.0546	1.27e-05	0.000469798
FAM124A	-0.598332	2.46751	19.0069	1.3e-05	0.000480525
CLEC1A	0.427275	4.99218	19.0026	1.31e-05	0.000480525
PDZD4	-1.32733	-1.03346	18.9722	1.33e-05	0.000487103
ARFIP2	0.251156	6.11259	18.9568	1.34e-05	0.000489911
HPCAL1	-0.524406	3.37197	18.9168	1.37e-05	0.00049911
LOC100287284	1.27125	-0.358669	18.8862	1.39e-05	0.000506017
SNTB2	-0.621095	7.75639	18.8794	1.39e-05	0.000506634
RASD1	0.941189	5.04504	18.8487	1.42e-05	0.000513664
EGR1	0.830055	4.45733	18.8295	1.43e-05	0.000517683
DLL1	-1.18482	1.33488	18.785	1.46e-05	0.000528673
HLX	0.890934	1.97107	18.7727	1.47e-05	0.000530879
JOSD1	-0.29298	6.94146	18.7585	1.48e-05	0.000533632
ACER3	-0.271458	5.41147	18.7338	1.5e-05	0.000539335
TNKS1BP1	-0.280448	8.06411	18.7272	1.51e-05	0.000539984
TTC14	-0.455592	4.2934	18.7084	1.52e-05	0.000544081
SPRED3	-0.774274	1.15636	18.693	1.54e-05	0.000547274
GDF6	0.564007	6.19164	18.6671	1.56e-05	0.000553479
MYO15B	-0.882836	2.33191	18.6532	1.57e-05	0.000556289
CDC42BPB	-0.259853	8.61297	18.6333	1.58e-05	0.000560839
MYL12A	0.269754	9.57193	18.6176	1.6e-05	0.000564217
NDUFV2	0.244044	6.79549	18.6073	1.61e-05	0.000565997
LOC152217	0.317632	3.9522	18.4712	1.72e-05	0.000605966
MBOAT1	-0.743741	2.93427	18.4687	1.73e-05	0.000605966
NEK7	-0.386663	7.25028	18.4526	1.74e-05	0.000609756
FAM120A	-0.217594	8.26657	18.4252	1.77e-05	0.00061645
NCKAP1	-0.270066	8.59101	18.4233	1.77e-05	0.00061645
NCRNA00219	0.425868	3.44706	18.3281	1.86e-05	0.0006466
MMP10	0.877301	7.26644	18.3183	1.87e-05	0.000648504
MBOAT2	-0.387046	4.18254	18.2876	1.9e-05	0.000657601
C2orf89	-1.73351	-2.42362	18.2669	1.92e-05	0.000663314
GALNT9	-1.44097	-2.12717	18.2444	1.94e-05	0.000669733
ATP13A2	-0.448829	5.08856	18.2203	1.97e-05	0.000676778
OAF	-0.400522	4.92347	18.2136	1.97e-05	0.000677656
PLEKHO1	0.564471	6.85756	18.1767	2.01e-05	0.000689435
DNMBP	0.25474	7.84477	18.1665	2.02e-05	0.000691618
SSBP1	0.281262	6.91702	18.061	2.14e-05	0.000729439
EPGN	-2.48545	-2.73664	18.0313	2.17e-05	0.000739281
LTBP3	-0.310438	7.02984	18.0238	2.18e-05	0.0007406
PHKG2	0.316773	4.21201	18.019	2.19e-05	0.000740893
PGM5	-1.99922	-1.08355	17.9719	2.24e-05	0.000757816
DUSP2	1.30308	-1.42611	17.9544	2.26e-05	0.000763181
LOC146336	-1.67834	-2.22381	17.9267	2.3e-05	0.00077268
ARHGEF2	-0.767951	4.38142	17.9219	2.3e-05	0.000772985
C20orf111	0.251264	5.15681	17.9082	2.32e-05	0.000776921
MAP3K8	1.11279	3.22866	17.877	2.36e-05	0.000788066
C14orf132	0.725978	5.40033	17.8429	2.4e-05	0.000799203
SDHAF2	0.243664	5.71455	17.8422	2.4e-05	0.000799203
SLC48A1	-0.439197	4.4658	17.7629	2.5e-05	0.000831185
GPR153	-0.605271	2.92102	17.7595	2.51e-05	0.000831185
SOAT1	-0.286125	5.45257	17.7319	2.54e-05	0.000841563
IL3RA	-0.758954	3.79208	17.6798	2.61e-05	0.000863146
PTPRB	-1.22564	6.86247	17.6324	2.68e-05	0.000883031
CYR61	0.491239	10.6325	17.597	2.73e-05	0.000897751
SP6	-0.744434	0.23054	17.5695	2.77e-05	0.000908946
DDX18	0.246027	6.81523	17.4893	2.89e-05	0.000943893
UTP11L	0.23205	6.00574	17.4865	2.89e-05	0.000943893
HBEGF	0.374054	6.2007	17.4859	2.89e-05	0.000943893
S1PR1	-0.319305	8.05214	17.4547	2.94e-05	0.000957512
PPP1R13L	-0.446184	5.6712	17.3986	3.03e-05	0.000984166
SOCS1	-1.12686	-0.262253	17.3815	3.06e-05	0.000991008
ARHGDIB	0.248416	9.17729	17.3352	3.13e-05	0.00101334
C22orf28	0.202061	7.42659	17.3246	3.15e-05	0.00101692
IL1R1	-0.952619	6.51499	17.2727	3.24e-05	0.00104297
ABCD3	0.750863	0.779758	17.2664	3.25e-05	0.00104426
KIAA0114	0.416653	5.38789	17.1962	3.37e-05	0.00108132
DOK4	-0.35694	5.64237	17.1924	3.38e-05	0.00108132
ADAMTS10	-0.727991	2.77924	17.1749	3.41e-05	0.00108912
DYNLT1	0.22426	6.49927	17.1412	3.47e-05	0.00110633
C1orf152	-0.540802	2.95446	17.1089	3.53e-05	0.00112305
TNS4	-1.67818	-2.33285	17.0491	3.64e-05	0.00115663
GAS2L1	-0.401675	5.48118	17.0218	3.7e-05	0.00117102
S100A16	0.248293	9.26908	16.9828	3.77e-05	0.00119295
ISCA1	0.219144	5.28826	16.9731	3.79e-05	0.00119664
PRKCDBP	-0.519969	5.93916	16.9313	3.88e-05	0.00122079
OGDH	-0.385914	7.01401	16.9095	3.92e-05	0.00123244
MMP2	-0.624755	9.19489	16.9025	3.94e-05	0.00123455
PREX1	-0.56385	8.33481	16.865	4.01e-05	0.00125667
FAM166B	-3.09834	-3.0468	16.8588	4.03e-05	0.00125714
LOC154761	0.429425	4.25801	16.8567	4.03e-05	0.00125714
RPL21	0.29398	7.59801	16.8422	4.06e-05	0.00126431
SOS1	-0.3001	6.15111	16.8236	4.1e-05	0.00127423
ADRB1	-1.01232	-0.752534	16.7883	4.18e-05	0.0012956
ACSM3	1.18172	0.495618	16.7669	4.23e-05	0.00130766
PNMA1	-0.204507	7.4245	16.7598	4.24e-05	0.00131004
SMARCC1	0.246762	7.93444	16.7355	4.3e-05	0.00132434
RASGRP3	0.807118	4.15566	16.7158	4.34e-05	0.00133536
YRDC	0.247959	5.29781	16.7123	4.35e-05	0.00133536
CLDN16	-0.98634	-1.56776	16.6633	4.46e-05	0.00136583
SNAPC4	0.280911	5.73918	16.6621	4.47e-05	0.00136583
ZNF449	-0.448923	4.03731	16.6522	4.49e-05	0.00136881
GALNT10	0.241069	7.96663	16.6506	4.49e-05	0.00136881
GPX3	-0.647282	2.89074	16.6405	4.52e-05	0.00137343
B3GNT2	-0.266214	4.95395	16.6322	4.54e-05	0.00137679
ATP8B2	-0.410254	7.41737	16.5618	4.71e-05	0.00142611
ALDH3A1	-2.48095	0.0316066	16.5552	4.73e-05	0.00142837
PFDN1	0.200785	7.15739	16.5205	4.81e-05	0.00145123
PPAP2B	-0.556539	6.84387	16.5178	4.82e-05	0.00145123
MGC16121	-1.0153	0.921887	16.4952	4.88e-05	0.00146581
AEBP1	-0.489965	4.99063	16.4715	4.94e-05	0.00148142
RHOA	-0.322802	10.1801	16.4642	4.96e-05	0.00148206
SMAP2	2.75864	-2.52519	16.4634	4.96e-05	0.00148206
SMS	0.364142	7.41223	16.4592	4.97e-05	0.00148206
ARG2	0.465512	4.81468	16.4563	4.98e-05	0.00148206
KCNS1	-0.935342	0.437723	16.4469	5e-05	0.00148662
LRRC4C	1.33707	-1.73483	16.4341	5.04e-05	0.00149327
ABCG2	-1.12346	3.6079	16.4297	5.05e-05	0.00149327
DHX32	0.227833	5.47932	16.4264	5.06e-05	0.00149327
TBX18	0.302928	5.83489	16.4209	5.07e-05	0.00149327
ACADSB	0.275334	4.5275	16.418	5.08e-05	0.00149327
2024-09-06	-0.429385	5.46392	16.417	5.08e-05	0.00149327
PPAP2A	-0.755727	4.41962	16.4049	5.12e-05	0.00149858
2024-03-03	0.299533	5.92831	16.4017	5.12e-05	0.00149858
ABI3BP	-0.379149	7.81887	16.3997	5.13e-05	0.00149858
ARRDC1	-0.309833	4.57679	16.3864	5.17e-05	0.00150631
TMEM38A	-0.762802	1.30007	16.3472	5.27e-05	0.00153493
GSN	-2.20361	1.77053	16.2773	5.47e-05	0.0015897
ACBD6	0.219702	5.68745	16.2668	5.5e-05	0.00159556
ZNF3	0.263365	5.15344	16.2622	5.52e-05	0.00159649
METTL9	0.240016	5.95818	16.2278	5.62e-05	0.00162277
ZNF704	0.687718	6.80097	16.1885	5.73e-05	0.00165373
ASAP2	-0.382168	6.91534	16.171	5.79e-05	0.001666
PLEKHO2	-0.289557	5.70495	16.1645	5.81e-05	0.00166873
OSBPL5	-0.369528	4.93574	16.1225	5.94e-05	0.00170298
HOXB6	-0.323291	3.813	16.1028	6e-05	0.00171766
NFS1	-3.8821	-2.88738	16.0878	6.05e-05	0.00172817
AGPAT9	-0.935969	1.07229	16.0763	6.08e-05	0.0017326
OSBPL7	-0.362206	5.03309	16.0761	6.08e-05	0.0017326
CCNYL1	-0.226717	6.10339	16.0466	6.18e-05	0.00175667
HSPA1A	-0.409759	6.11426	15.968	6.44e-05	0.00182775
TGFBR2	0.331323	7.83174	15.9574	6.48e-05	0.00183475
PLXNA1	-0.290226	6.97964	15.9317	6.57e-05	0.00185647
PLA1A	-1.07973	-0.945029	15.9079	6.65e-05	0.00187658
CDCP2	-1.71105	-2.65662	15.8968	6.69e-05	0.00188277
PGAP1	-0.336846	5.18997	15.8949	6.7e-05	0.00188277
CREB3	-0.27355	6.77926	15.8903	6.71e-05	0.001884
ABT1	0.235094	5.33748	15.8545	6.84e-05	0.00191648
ABCB1	-0.760572	2.3531	15.8288	6.93e-05	0.00193805
CD276	-0.247662	7.11357	15.8266	6.94e-05	0.00193805
SAP30L	-0.449674	3.83314	15.8228	6.96e-05	0.00193853
RHOJ	-0.368369	7.86985	15.8057	7.02e-05	0.00195268
SCAND1	0.325309	4.96483	15.7257	7.32e-05	0.00203253
LYST	-0.499011	4.63958	15.7232	7.33e-05	0.00203253
C9orf172	-1.03004	-0.76518	15.6687	7.55e-05	0.00208822
SLC39A10	-0.351234	5.49943	15.6033	7.81e-05	0.00215795
CH25H	-1.4538	1.51343	15.5833	7.89e-05	0.00217708
CTSS	0.391956	4.21854	15.5766	7.92e-05	0.00218092
KLF15	1.12037	0.516326	15.5695	7.95e-05	0.00218537
GTPBP4	0.272871	6.98643	15.5487	8.04e-05	0.00220568
ANK1	-2.94723	-2.37311	15.5449	8.06e-05	0.0022062
USHBP1	-0.484109	3.56806	15.4549	8.45e-05	0.00230979
CCNJL	0.389519	4.12713	15.4171	8.62e-05	0.00235243
TGFBR1	0.480595	5.49872	15.3931	8.73e-05	0.00237827
RUSC1	-0.267167	5.00329	15.3695	8.84e-05	0.00240399
IL2RB	-1.49265	-2.53028	15.3626	8.87e-05	0.00240863
BNIP3	0.507427	5.86896	15.3548	8.91e-05	0.0024145
DNAJC2	0.253444	5.55955	15.3387	8.99e-05	0.00243098
SALL3	-1.58288	-2.7344	15.3294	9.03e-05	0.00243871
NFIL3	0.320808	3.85156	15.3198	9.08e-05	0.00244446
TDRD10	-0.623325	2.80218	15.3185	9.08e-05	0.00244446
FGL2	-2.07062	-2.62832	15.3038	9.15e-05	0.00245929
ITGB7	-1.18467	-2.08079	15.2934	9.2e-05	0.00246778
ZNF589	-0.362589	4.56386	15.2907	9.22e-05	0.00246778
CHIC2	0.279837	4.90517	15.2876	9.23e-05	0.00246778
NAT1	3.15482	-2.73358	15.2699	9.32e-05	0.00248682
DRG1	0.211786	6.19454	15.2536	9.4e-05	0.00250419
RPL35A	0.236452	8.86498	15.2415	9.46e-05	0.00251601
EEF1E1	1.36281	0.753025	15.2252	9.54e-05	0.00253175
CAPN5	-0.423827	5.38659	15.2228	9.55e-05	0.00253175
C5orf24	-0.689665	4.11945	15.2201	9.57e-05	0.00253175
ST3GAL2	-0.252085	6.47087	15.1768	9.79e-05	0.00258618
KLF10	-0.770372	3.05698	15.1642	9.86e-05	0.00259915
EPS8L2	-0.665625	0.724057	15.143	9.97e-05	0.00262403
RPL24	0.26969	9.0506	15.13	0.000100354	0.00263774
BCL2L11	1.71611	2.31307	15.1167	0.000101066	0.002652
DISP2	-0.727584	0.282592	15.101	0.000101909	0.00266967
MMADHC	0.1831	7.03223	15.0723	0.000103469	0.00270604
CALML4	-0.455049	3.14287	15.0628	0.000103993	0.00271521
MTX2	0.243138	5.90371	15.0265	0.000106015	0.00276341
IFT80	-0.404149	4.10228	15.0038	0.000107296	0.00279218
HLA-B	0.247756	6.85815	14.993	0.000107913	0.00280361
GHDC	-1.14155	0.800398	14.9665	0.000109439	0.00283854
SS18	-0.461198	4.36559	14.9439	0.000110755	0.00286795
IDH2	0.205945	6.87131	14.9309	0.00011152	0.00287968
C2orf58	-2.18155	-2.80808	14.93	0.000111574	0.00287968
NFATC4	-0.268789	6.94912	14.909	0.000112826	0.00290722
LFNG	-0.651951	5.41385	14.9011	0.000113299	0.00291462
SLC25A38	0.234959	5.0528	14.8931	0.000113776	0.00292211
VASN	-0.70299	1.19631	14.8716	0.00011508	0.00295077
KCTD12	-0.808809	9.99623	14.8638	0.000115558	0.0029582
LRRC70	0.315806	4.73415	14.8582	0.000115901	0.0029604
CHRNA3	-1.01579	-1.44194	14.8563	0.00011602	0.0029604
TP53BP2	0.249817	5.55846	14.8521	0.000116276	0.00296212
PMM2	0.237852	6.67978	14.831	0.000117588	0.00299069
C2orf18	-0.263085	5.84417	14.7974	0.000119701	0.00303952
LOC646999	0.691005	3.50546	14.7912	0.000120092	0.0030418
MSC	1.3471	-1.65356	14.7899	0.000120178	0.0030418
LOC145820	-3.8052	-2.98892	14.7793	0.000120852	0.00305394
PSMA3	0.210536	7.17042	14.7717	0.000121341	0.00306138
GPR17	-1.55858	0.713179	14.7611	0.000122028	0.00307306
EIF3D	0.184027	8.26617	14.7585	0.000122195	0.00307306
ZC3H7A	0.216864	6.96079	14.7376	0.000123558	0.00310237
SH3BGRL3	-0.345973	9.24567	14.732	0.000123925	0.00310663
NCRNA00152	0.560311	2.58122	14.7271	0.00012425	0.00310981
ZNF366	-0.912242	0.135015	14.7076	0.000125536	0.00313342
SAMD9L	-0.345798	5.12089	14.7068	0.000125592	0.00313342
VPS37C	0.236439	5.34023	14.7034	0.000125821	0.00313417
LOC220906	0.194284	6.45204	14.691	0.00012665	0.00314982
DCAF13	0.246535	6.44481	14.6773	0.000127574	0.00316505
ATP9B	-0.296352	4.61631	14.6724	0.000127904	0.00316505
SMAD6	-0.48549	7.61132	14.6709	0.00012801	0.00316505
COLEC10	1.44966	-1.22482	14.67	0.000128068	0.00316505
PDCD6IP	-0.541424	2.87158	14.6455	0.000129744	0.00320144
MYCBPAP	-1.07248	-1.50457	14.5618	0.000135636	0.00334157
WDR45L	0.190865	7.23678	14.5471	0.000136701	0.00335369
PHTF2	0.924059	0.0730252	14.5462	0.000136764	0.00335369
HOXD1	0.579126	2.79308	14.5462	0.000136768	0.00335369
USP13	0.2348	5.51774	14.5403	0.000137192	0.00335886
ZNF469	-0.485614	3.92543	14.5092	0.000139473	0.0034094
DMRTA1	-0.485884	2.36832	14.4913	0.000140808	0.00343598
PPIF	0.387003	5.39139	14.4888	0.000140998	0.00343598
SCAMP1	-0.321497	5.69339	14.4349	0.000145086	0.00353012
PAPPA	-0.911165	5.72216	14.3904	0.000148558	0.00360512
GFM1	0.216337	6.44836	14.3895	0.000148627	0.00360512
RNF7	0.224623	6.24833	14.3581	0.000151132	0.0036555
SLC37A3	0.763996	3.48433	14.353	0.000151537	0.0036555
STK17B	0.371037	4.53463	14.3511	0.000151689	0.0036555
TNFRSF10A	-0.343558	3.73109	14.349	0.000151861	0.0036555
USP35	-0.83251	5.95449	14.3489	0.000151867	0.0036555
ABCA7	-0.643948	3.33252	14.3288	0.000153496	0.00368907
GABBR1	-0.392123	4.3223	14.3244	0.000153858	0.00369212
PDE7B	0.890807	3.83008	14.308	0.000155207	0.00371882
PLXNA2	-0.360349	9.8177	14.29	0.000156694	0.00374874
CHD9	-0.340072	6.79861	14.2717	0.000158225	0.00377959
TTC32	0.543362	1.17951	14.2661	0.000158693	0.00378038
ARID5A	0.439518	5.30439	14.2656	0.000158738	0.00378038
SMARCE1	0.17705	7.44606	14.2626	0.000158995	0.00378075
EVI5	-0.364854	6.46579	14.2371	0.000161162	0.00382651
SLC16A6	3.84682	-2.99477	14.2061	0.000163837	0.00388416
SENP2	0.185212	5.82912	14.1996	0.000164403	0.00389171
C1orf52	0.264825	4.41178	14.1817	0.000165976	0.00392303
TOMM20	0.186408	7.87063	14.1682	0.000167175	0.00394543
IPPK	0.259708	5.80594	14.1585	0.000168034	0.00395976
ARHGAP23	-0.453361	6.95869	14.1477	0.000169007	0.00397673
SUV420H1	0.375579	4.40738	14.1398	0.000169719	0.00398642
AMIGO2	-0.921546	0.64763	14.1375	0.000169926	0.00398642
LMO7	-0.253549	5.97534	14.1316	0.000170457	0.00399291
RPL36AL	0.222991	7.55913	14.1278	0.000170799	0.00399497
HNRPDL	0.467904	7.50944	14.1189	0.000171612	0.00400801
ZSCAN2	0.659904	0.981078	14.0884	0.000174412	0.00406738
PTPLAD2	-0.67459	1.63736	13.9934	0.000183453	0.00427187
DEPDC1B	-3.33257	-2.67614	13.9884	0.000183945	0.004277
CRISPLD2	-1.03562	-1.187	13.9312	0.000189629	0.00440263
ILF2	0.231708	8.5769	13.9126	0.000191511	0.00443977
SUOX	-0.633077	2.40338	13.9016	0.000192633	0.00445921
SLC16A3	-0.300989	7.1696	13.8955	0.000193259	0.00446714
FAM118A	0.404545	5.51896	13.8887	0.000193962	0.0044768
PRKCI	-0.212228	5.40411	13.8788	0.000194986	0.00449383
ADCY7	-0.806877	5.2539	13.8639	0.000196535	0.0045229
RNF25	0.237869	5.52702	13.8317	0.000199938	0.00459447
A4GALT	-0.361603	4.80288	13.8241	0.000200746	0.00460631
RARG	-0.585651	3.29293	13.8095	0.000202307	0.00463536
NDE1	-0.307366	4.99616	13.7945	0.000203932	0.00466579
RPL37	0.238273	9.38727	13.7908	0.000204329	0.0046681
CD97	-0.641353	3.69991	13.788	0.00020464	0.0046684
KDM1A	0.254278	5.86243	13.7709	0.000206506	0.00469569
ALS2CR12	-3.68041	-3.07499	13.767	0.000206944	0.00469569
PSMA6	0.192026	7.51222	13.7657	0.000207085	0.00469569
UBE2A	-0.587179	2.06816	13.7645	0.000207213	0.00469569
PALM	-0.429324	5.66765	13.7635	0.00020733	0.00469569
FAM60A	0.833424	4.55269	13.7473	0.000209116	0.00472933
RBM15B	0.207882	7.01889	13.7337	0.000210639	0.00475693
JAM3	0.216891	7.7577	13.7241	0.000211719	0.00477447
SDCCAG3	0.294302	5.1163	13.7032	0.000214086	0.00482092
MRPS21	0.27288	4.27326	13.69	0.000215604	0.00484816
NFKBID	-0.512462	1.37012	13.6801	0.000216735	0.00486663
ELP2	0.169612	6.0458	13.6774	0.000217051	0.00486678
C17orf86	0.312	3.67181	13.6359	0.000221897	0.00496835
RPL7	0.229709	10.3095	13.6224	0.000223499	0.0049971
RAB11FIP5	-0.221877	6.62597	13.6188	0.000223936	0.00499976
HCN2	-0.518982	3.19241	13.6003	0.000226153	0.00504209
C10orf116	-0.323551	4.20068	13.5971	0.000226534	0.00504344
MBD4	0.230304	5.24991	13.5915	0.000227207	0.00504474
SHROOM3	0.431147	2.69522	13.5913	0.000227235	0.00504474
CPA3	0.99124	1.44245	13.5844	0.000228077	0.00505629
RUNX1	-3.38939	-3.07855	13.5791	0.000228712	0.00506324
POLR2B	0.197685	8.07285	13.5657	0.00023036	0.00509254
MST1R	-0.67522	-0.0987712	13.5628	0.000230711	0.00509314
VPS36	-0.21459	5.5699	13.5237	0.000235572	0.00519315
NPR2	-0.347434	4.78669	13.5206	0.000235954	0.0051943
PITPNM1	-0.372971	5.00982	13.5092	0.000237393	0.00521866
USP4	0.446388	4.87879	13.4987	0.000238727	0.00523776
CTPS	0.274614	6.88639	13.4971	0.000238928	0.00523776
GNRHR	2.73855	-3.22211	13.4887	0.000240009	0.00525414
CCDC25	0.177115	5.94173	13.4853	0.000240443	0.0052563
CPSF6	0.200729	6.94022	13.4586	0.00024389	0.0053177
EPAS1	-0.480182	10.2159	13.4583	0.000243928	0.0053177
C14orf156	0.300213	5.67091	13.4494	0.00024508	0.00533197
GRAP	0.38657	6.44416	13.448	0.000245261	0.00533197
ARSD	0.493786	1.77472	13.4386	0.000246501	0.00535153
GTF2B	0.269208	4.94647	13.4349	0.000246984	0.00535461
ANO8	-0.451174	3.21948	13.4199	0.000248964	0.00539011
MAPKAPK2	0.179924	7.0824	13.4118	0.000250042	0.0054018
ARL10	-0.410087	2.94144	13.4107	0.000250192	0.0054018
GRHL1	-0.74842	0.414764	13.4076	0.000250608	0.00540337
KIT	2.10486	0.609997	13.3915	0.000252767	0.00544046
FABP5	0.601369	6.29557	13.3896	0.000253021	0.00544046
NDUFA9	0.181071	6.57522	13.3679	0.000255968	0.00548987
PSMA2	0.205555	7.39049	13.3675	0.000256017	0.00548987
GPC1	-0.287958	4.92316	13.3491	0.000258551	0.00553455
MYOZ3	-2.02923	-0.798725	13.3472	0.000258805	0.00553455
NEXN	0.961121	2.59272	13.3327	0.000260818	0.00556874
PSMA5	0.215361	7.1985	13.3306	0.000261112	0.00556874
SLC26A11	-0.509305	3.40297	13.3137	0.00026347	0.0056114
TIMP1	-0.323246	7.17498	13.3015	0.00026519	0.00564041
UBE2F	-0.215203	5.67146	13.2966	0.000265882	0.00564749
SGSH	-0.254907	6.57187	13.2827	0.000267863	0.00568188
BCL3	-0.739008	5.31033	13.2674	0.000270067	0.00572091
NID2	-0.473471	5.79301	13.2607	0.000271022	0.00573342
SRP19	0.200202	5.6597	13.2533	0.000272106	0.00574861
RPS4Y1	0.214053	6.91793	13.2459	0.000273178	0.0057635
GPR83	-1.12804	-0.140501	13.222	0.000276687	0.00582972
ELMOD1	-1.79138	0.863187	13.1962	0.000280524	0.00590265
GBP2	0.593675	5.79995	13.1896	0.000281514	0.00591556
TBC1D1	-0.20795	6.46383	13.1807	0.000282852	0.00592809
PTPN1	0.248497	7.19278	13.1806	0.000282865	0.00592809
DDX10	0.274266	5.67251	13.1611	0.000285823	0.00596861
C1orf74	-0.844354	4.91065	13.16	0.00028599	0.00596861
ZNHIT3	0.210475	4.94541	13.1582	0.000286262	0.00596861
SERPINB2	-0.912611	7.00134	13.1579	0.000286317	0.00596861
DOCK10	0.276309	5.82254	13.1553	0.000286707	0.00596882
ERH	0.203146	7.08459	13.131	0.000290457	0.00603889
SNHG1	0.418348	5.81551	13.1229	0.000291701	0.00605674
UGP2	-0.414164	5.81658	13.1178	0.00029251	0.00606552
MTERFD2	-0.445427	3.2581	13.106	0.000294358	0.0060958
ZMIZ1	-0.440733	7.82961	13.0877	0.000297249	0.00614398
CHRD	-0.792839	-0.340735	13.0863	0.000297466	0.00614398
CTGF	0.258674	12.6347	13.073	0.000299576	0.00617945
COL23A1	-1.94413	-2.51783	13.0507	0.00030317	0.00623531
KIF13A	0.432834	4.79126	13.0488	0.000303474	0.00623531
VSTM2L	-1.11328	-1.42387	13.0488	0.000303475	0.00623531
AHRR	-0.485271	5.85741	13.0342	0.000305856	0.00627603
PPIG	0.186772	6.17062	13.0081	0.000310154	0.00635594
HS3ST1	-1.15819	-1.12564	12.929	0.000323537	0.00662156
FAM161B	-0.431132	2.65384	12.9191	0.00032524	0.00664776
HDAC3	0.179595	5.97032	12.9161	0.000325771	0.00664997
GPR125	0.244732	5.90846	12.9127	0.000326364	0.00665341
POLR3H	0.493474	5.00536	12.9049	0.000327727	0.00666504
UBE3B	-0.360409	5.20088	12.9046	0.000327782	0.00666504
KCTD15	-0.413553	3.44734	12.899	0.000328752	0.00667614
RPL26	0.247286	9.66628	12.8908	0.000330201	0.0066969
RALGAPB	-0.227583	7.04704	12.8864	0.000330971	0.00670387
GATSL3	-0.530413	2.7654	12.8836	0.000331474	0.00670542
IGF1	2.56671	-3.08879	12.8792	0.000332257	0.00671262
ZDHHC8P1	-0.993388	-1.44017	12.8613	0.000335444	0.0067683
FSTL1	-0.266401	10.5861	12.8537	0.000336807	0.00678709
DPYSL4	0.245347	5.88021	12.8506	0.000337372	0.00678977
PIGN	-0.500449	4.05135	12.8298	0.000341146	0.00685057
IVNS1ABP	0.276023	6.94332	12.8291	0.000341265	0.00685057
PUF60	0.20213	7.20951	12.8105	0.000344681	0.00690293
IRF6	-0.757183	7.59747	12.8101	0.000344751	0.00690293
LATS2	-0.254643	6.64805	12.7848	0.000349438	0.00698788
NSA2	0.204514	6.51633	12.7738	0.000351501	0.00700795
RGS2	0.62218	2.63417	12.7735	0.000351563	0.00700795
ADPRH	-0.461082	2.23591	12.7724	0.00035178	0.00700795
LSM7	0.253618	5.22192	12.7686	0.000352478	0.00701298
TRAF3IP3	-0.938117	2.10496	12.75	0.000356018	0.00707444
SF3A1	1.37604	-0.338344	12.7467	0.000356643	0.00707792
ADM	0.763225	3.72601	12.7424	0.000357462	0.00708522
ARHGAP29	0.260948	8.62999	12.737	0.000358484	0.00709653
ARMC9	0.328985	5.08883	12.7332	0.000359216	0.00710208
KLHL15	0.456316	3.26578	12.7209	0.000361586	0.00713997
RASA4P	-0.885358	1.17247	12.6559	0.000374376	0.00738323
AGXT2L2	-0.234054	4.4647	12.6496	0.000375639	0.00739886
PGM2L1	0.284599	6.61626	12.6373	0.00037812	0.0074304
CDKN1B	-0.429123	5.80322	12.6362	0.000378341	0.0074304
FOXO1	0.344067	6.68456	12.6337	0.000378855	0.0074304
RSC1A1	0.416309	4.31327	12.6323	0.000379131	0.0074304
C18orf21	0.292309	4.02882	12.6105	0.000383583	0.00750828
PZP	-1.14957	-1.86972	12.5966	0.000386454	0.00755508
SNORA26	1.46772	-2.6827	12.591	0.00038761	0.00756827
TRMT1	-2.49985	-2.75077	12.5708	0.000391812	0.00764081
TCERG1	0.23034	6.52085	12.5416	0.000397983	0.00775154
SARNP	0.204773	6.45161	12.5341	0.000399588	0.00777318
HSPA4	0.19057	7.95981	12.5211	0.000402377	0.00781212
DCP2	-0.29628	5.00317	12.5202	0.000402584	0.00781212
GVINP1	0.591841	1.07181	12.5077	0.00040527	0.00785454
ZBTB8A	-0.257284	4.51622	12.4956	0.000407915	0.00789607
C1orf183	-1.21082	1.82902	12.4735	0.000412774	0.00798031
TRPC1	-0.424344	3.44481	12.4624	0.00041522	0.00801773
SLC25A33	0.314386	3.80128	12.4565	0.000416545	0.00803345
ZNRF1	-0.218354	5.42855	12.4297	0.00042256	0.00813946
PHF19	-0.319496	6.71772	12.4139	0.00042615	0.00819266
BID	0.23698	5.56662	12.413	0.000426365	0.00819266
ARHGAP4	-0.626498	4.22665	12.409	0.000427274	0.00820012
STRAP	0.256145	8.17391	12.4045	0.000428292	0.00820732
ABR	-0.367762	5.18548	12.4028	0.000428694	0.00820732
ANKRD37	0.685641	0.89523	12.3868	0.000432375	0.00826773
SLC30A7	-0.622048	3.9143	12.3704	0.000436197	0.00833067
PES1	0.245777	7.14509	12.3659	0.000437239	0.00834044
DUSP5P	-0.921022	-1.49166	12.351	0.000440751	0.00839724
RPS26	0.237292	8.57726	12.3406	0.000443212	0.00843391
TPP2	-0.18736	6.50403	12.3145	0.000449453	0.00853386
POLR2C	0.173491	6.89322	12.3141	0.000449551	0.00853386
PEAR1	-0.298706	8.03498	12.3065	0.000451372	0.00855809
KARS	0.19381	7.55673	12.2989	0.000453226	0.00858291
GSDMC	-0.608058	2.05277	12.2924	0.000454814	0.00860261
CXCR7	-0.654805	6.49501	12.2834	0.000457011	0.00863378
TNRC18	-0.247478	6.59366	12.2799	0.000457853	0.0086393
MVP	-0.258118	8.28933	12.272	0.000459802	0.00866568
NAA10	-0.221118	6.78766	12.2574	0.000463405	0.00871751
SLC2A1	0.287045	6.13662	12.2546	0.00046412	0.00871751
PDGFRA	0.942387	-0.278739	12.2542	0.000464217	0.00871751
BRI3	-0.19231	6.32058	12.2431	0.000466981	0.00875897
ZDHHC3	-0.233174	6.245	12.2303	0.000470193	0.00880868
CAPZB	0.173764	8.55862	12.1949	0.000479211	0.00896695
GABARAPL1	0.344237	7.56431	12.1846	0.000481865	0.00900588
LPL	-1.77689	-2.60434	12.1729	0.000484886	0.00905158
RPS23	0.217421	9.82732	12.1638	0.000487254	0.009085
C5	-0.551199	1.93953	12.1406	0.000493355	0.00917873
TMSB15B	0.340794	3.05226	12.1403	0.000493449	0.00917873
SH3BP2	-0.607221	2.57163	12.1241	0.000497755	0.00924557
CARD10	-0.364831	6.0133	12.1223	0.000498218	0.00924557
EMG1	0.280869	5.49549	12.112	0.000500994	0.00928611
CYBRD1	-0.35242	4.75438	12.0969	0.000505054	0.00934396
LOC283070	-0.987931	1.91584	12.096	0.000505304	0.00934396
GAL3ST4	-0.448486	2.39364	12.0763	0.00051067	0.00943209
CISD1	0.297735	5.40891	12.071	0.000512117	0.00944772
HLA-A	0.207773	8.36767	12.0677	0.000513037	0.0094536
ITGB5	-0.20351	7.79137	12.0543	0.000516738	0.00950046
LOC100127888	-1.50231	-2.30441	12.0541	0.00051679	0.00950046
FAM22D	-0.557758	1.15101	12.0405	0.000520579	0.00955894
DSEL	0.3124	4.71006	12.0224	0.000525663	0.00963812
SNRPG	0.260805	6.55376	12.0201	0.000526308	0.00963812
GLT8D1	-0.297375	4.10877	12.0186	0.00052673	0.00963812
ZNF274	2.81883	-2.6631	12.0136	0.000528139	0.00965092
TICAM1	-0.22937	5.02513	12.0118	0.000528658	0.00965092
NAPRT1	-0.282033	4.97346	12.0062	0.000530244	0.00966864
NME1	0.30179	7.59181	11.9978	0.000532643	0.00970115
TSPYL4	0.195336	6.41785	11.9861	0.000535987	0.00975074
ELL2	0.345461	6.05944	11.9741	0.000539442	0.00980226
CFLAR	-0.426071	5.22272	11.9425	0.000548687	0.00995873
RPL11	0.222957	9.8805	11.9355	0.000550749	0.00998462
C1orf25	-0.299536	4.57375	11.9304	0.000552248	0.0100003
C12orf41	0.190539	5.20006	11.9279	0.000552988	0.0100022
TYRO3	-0.246948	5.77891	11.9236	0.000554275	0.0100139
SPHAR	-0.699288	0.802285	11.9192	0.000555584	0.010026
MED27	0.208261	5.14939	11.9161	0.000556496	0.0100302
FBXW4P1	0.492489	1.48529	11.9142	0.000557091	0.0100302
RPS27L	0.22128	7.64151	11.9005	0.000561193	0.0100925
METTL11A	0.24099	5.24612	11.8924	0.000563648	0.010125
BASP1	0.254099	7.42385	11.8885	0.000564803	0.0101342
SKI	-0.297603	8.00769	11.8784	0.000567883	0.0101779
ZNF618	0.225351	7.34915	11.8754	0.00056881	0.0101793
THAP10	-0.47068	1.58825	11.8739	0.000569261	0.0101793
RNASEH1	0.218903	5.59911	11.8702	0.000570402	0.0101882
LRWD1	-0.23141	5.26213	11.8299	0.000582858	0.0103988
SLC44A2	-0.321836	7.43462	11.8264	0.000583954	0.0104066
C9orf89	0.283057	4.59415	11.8198	0.00058605	0.0104321
PIK3C2A	-0.25925	7.6696	11.8095	0.000589285	0.0104778
UTP3	0.184437	6.04033	11.8006	0.000592109	0.0105161
MS4A6A	1.03703	0.986969	11.792	0.000594842	0.0105412
NPTXR	-0.450291	2.30907	11.792	0.000594864	0.0105412
PHACTR2	0.383386	5.37246	11.7696	0.000602043	0.0106564
CTSK	0.367793	2.98702	11.758	0.000605807	0.010711
C21orf7	0.471775	2.00637	11.7502	0.000608354	0.0107439
PSME2	0.217541	6.11117	11.744	0.000610391	0.0107616
ALKBH3	0.217707	4.78394	11.743	0.000610723	0.0107616
PRIC285	-0.473359	3.11934	11.7409	0.000611416	0.0107617
PSMC1	0.208229	8.02655	11.7249	0.000616681	0.0108319
FAM168B	0.204397	8.1047	11.7246	0.00061678	0.0108319
FAM78B	-1.60508	-2.9494	11.7194	0.000618529	0.0108505
LOC728264	-0.626489	-0.039435	11.7136	0.00062046	0.010871
LOC100128098	-1.65064	-2.93624	11.7117	0.00062108	0.010871
PLCD1	-0.594405	3.79674	11.7082	0.000622259	0.0108785
CDC42EP2	-0.236054	6.22482	11.7063	0.000622893	0.0108785
POLR2K	0.202241	5.53666	11.6943	0.000626917	0.0109366
KIAA1370	0.339752	5.38238	11.6737	0.000633905	0.0110358
UBAP2L	0.194092	7.70288	11.6734	0.000634005	0.0110358
CCNJ	0.256713	5.13336	11.6614	0.000638093	0.0110946
FNIP2	-0.275675	4.78855	11.6586	0.000639047	0.0110989
SLC6A8	-1.53906	1.30087	11.6525	0.000641148	0.0111231
HOXB5	-0.483839	1.95153	11.645	0.000643738	0.0111558
SNX9	0.214309	7.21923	11.6357	0.000646993	0.0111998
TF	-1.13611	-2.19539	11.6328	0.000647981	0.0112046
UGT2A1	-0.752509	0.0946394	11.6281	0.000649624	0.0112206
C7orf41	-0.395403	4.92886	11.6082	0.000656631	0.0113292
PLXNB3	-0.460892	5.17983	11.5973	0.000660472	0.0113768
DCUN1D5	0.269168	6.31597	11.5949	0.000661334	0.0113768
SEC22B	0.190834	7.13211	11.5943	0.000661557	0.0113768
TMEM69	0.200456	5.08193	11.5918	0.000662444	0.0113796
C6orf48	0.194946	5.8387	11.5755	0.000668266	0.011467
SDC3	-0.215401	6.25136	11.5697	0.000670369	0.0114906
SF3B5	0.2263	6.83576	11.5607	0.000673596	0.0115223
SLC19A2	0.389593	4.37278	11.5605	0.000673684	0.0115223
GIMAP6	-0.489187	6.61124	11.5529	0.000676431	0.011551
SIPA1	-0.525333	4.17687	11.55	0.000677485	0.011551
GRAPL	0.440041	2.48263	11.5498	0.000677569	0.011551
MED6	0.194726	5.02739	11.5449	0.000679352	0.0115638
GTF3C5	0.206001	5.99655	11.5437	0.000679789	0.0115638
FAM69A	-0.668079	0.794649	11.5363	0.000682515	0.0115976
ZDHHC17	-0.239307	4.78327	11.5259	0.000686346	0.0116501
TSPAN11	-0.837817	4.83699	11.5192	0.000688811	0.0116793
PAWR	0.319187	5.31019	11.5039	0.000694515	0.0117634
DPY19L4	-0.255709	5.40344	11.492	0.000698945	0.0118256
ARHGAP28	0.734411	3.81034	11.4862	0.000701142	0.0118436
GXYLT2	0.808143	0.805176	11.4833	0.000702246	0.0118436
EIF3B	0.199262	7.41165	11.4832	0.000702268	0.0118436
RBM4	0.289911	4.73018	11.4706	0.000707061	0.0119117
FBXO34	-0.288521	4.37794	11.4583	0.000711742	0.0119777
SAMD1	-0.256838	4.67845	11.4519	0.000714228	0.0120067
RPS5	0.197772	9.35493	11.4497	0.00071504	0.0120075
ZNF267	0.326285	4.30921	11.4367	0.000720068	0.012079
NDUFB4	0.183827	6.25272	11.432	0.000721888	0.0120966
TMC7	-0.437303	4.65342	11.405	0.000732473	0.0122536
APOO	0.652953	1.70614	11.4041	0.000732816	0.0122536
EIF3H	0.165049	7.76973	11.398	0.000735233	0.012281
LOC100129387	0.310166	2.90033	11.3889	0.000738852	0.0123283
RNF125	-0.745897	0.0842486	11.3713	0.000745871	0.0124322
ODC1	0.304909	8.12567	11.3539	0.000752895	0.0125201
APOD	0.645331	1.32614	11.3535	0.000753075	0.0125201
GRIN2D	-0.470831	1.93138	11.3523	0.000753533	0.0125201
PGM5P2	-0.507454	2.47651	11.3497	0.000754584	0.0125243
ZMAT1	-0.500738	2.01733	11.3475	0.000755492	0.0125262
BTF3L4	0.569479	1.70811	11.325	0.000764722	0.0126659
SEL1L3	-0.354759	7.59076	11.3191	0.000767152	0.0126927
CPNE8	-0.54662	4.09171	11.3117	0.000770211	0.0127299
RGL3	-0.489419	2.80106	11.3062	0.000772481	0.0127541
PPIH	0.281014	4.76049	11.3023	0.000774096	0.012765
B3GNT7	-1.1936	-0.420205	11.3007	0.000774767	0.012765
HNRNPH3	0.326751	5.78263	11.2791	0.000783837	0.0129009
PANX2	3.10527	-2.97821	11.2744	0.000785828	0.0129201
ADAM23	0.176144	6.4529	11.2722	0.000786765	0.012922
HAPLN1	-0.468121	2.29293	11.269	0.000788125	0.0129308
GJA5	-1.15273	6.33352	11.2586	0.000792556	0.01299
TIMM8B	0.253629	5.37593	11.2369	0.000801874	0.013129
ADAMTS7	-0.263291	6.63851	11.2342	0.00080305	0.0131346
RARS	0.200448	7.3761	11.2159	0.000810982	0.0132505
COL13A1	-0.439344	5.30595	11.2121	0.000812649	0.013264
RAPH1	-0.597297	2.1114	11.1986	0.000818582	0.013347
TMEM55B	0.394516	4.26196	11.1855	0.000824387	0.0134277
DICER1	-0.743422	3.13488	11.177	0.000828175	0.0134754
SAT1	0.636728	9.04927	11.1699	0.000831342	0.013513
SOD2	0.469979	3.57653	11.1671	0.000832623	0.0135198
RFX1	-0.534847	3.30103	11.1574	0.00083697	0.0135764
C11orf95	-0.197995	5.88649	11.1516	0.000839607	0.0136051
LDHAL6B	0.886797	-1.51247	11.1419	0.000844003	0.0136551
MTSS1L	0.266774	5.30712	11.1409	0.000844431	0.0136551
PSMB1	0.231814	7.83908	11.1353	0.000847003	0.0136826
DPYSL2	-0.239534	6.79709	11.1309	0.000849011	0.013701
KSR2	0.642453	3.60495	11.1271	0.00085074	0.0137148
MTMR11	-0.708966	1.8197	11.122	0.000853078	0.0137384
C12orf75	0.285735	5.45977	11.1126	0.000857415	0.0137941
PEBP1	0.1661	7.56803	11.0949	0.000865633	0.0139121
PEX5	0.281068	4.2029	11.0885	0.000868663	0.0139465
NAT9	0.207008	5.61656	11.078	0.000873575	0.0140111
ZNF263	0.192928	5.07004	11.0755	0.000874761	0.0140158
SLC30A4	-0.528562	2.16073	11.0735	0.000875713	0.0140168
SPATA13	-0.495816	4.27648	11.0703	0.00087722	0.0140266
CRIP2	-0.406189	9.12709	11.0649	0.000879787	0.0140534
CECR5	0.213211	5.49175	11.0617	0.000881314	0.0140634
KIF1C	-0.19659	9.01094	11.0514	0.000886202	0.0141271
CDC123	0.169552	6.93645	11.0403	0.000891539	0.0141978
TCTA	-0.272097	5.72334	11.0376	0.000892827	0.0142039
POLR1E	0.275451	4.33527	11.0157	0.000903443	0.0143583
DOCK6	-0.234874	8.38183	11.0116	0.000905456	0.0143757
TMSL3	0.317521	6.92458	10.999	0.000911621	0.0144575
NRIP1	0.299362	5.68576	10.9973	0.000912446	0.0144575
KCTD20	0.16922	6.80959	10.992	0.000915054	0.0144842
DEF8	0.203196	5.31873	10.9873	0.000917387	0.0145065
ORAI1	-0.282693	4.70222	10.9717	0.000925158	0.0146001
PMPCA	0.18266	6.63867	10.9717	0.000925162	0.0146001
LYPD1	-0.545644	4.85443	10.9595	0.000931226	0.0146787
RPL34	0.234283	8.53207	10.958	0.000932008	0.0146787
CKB	-0.823023	1.0183	10.9426	0.000939771	0.0147861
RPS3	0.214558	10.5252	10.94	0.000941109	0.0147924
RAB10	-0.169897	7.30722	10.9272	0.000947613	0.0148797
RPL21P28	0.223131	9.23148	10.9122	0.000955346	0.0149801
RTF1	0.168808	6.96059	10.9111	0.00095591	0.0149801
C19orf48	0.367449	5.92421	10.8996	0.000961854	0.0150582
PLD2	-0.190492	6.08656	10.8962	0.000963638	0.0150711
PRPSAP1	0.362343	6.32961	10.8846	0.000969679	0.0151505
EIF4A2	-0.211215	7.99214	10.8733	0.000975604	0.0152279
SCXB	-0.992996	-2.42649	10.8599	0.000982697	0.0153087
SCXA	-0.992996	-2.42649	10.8598	0.000982724	0.0153087
NSMCE2	0.212611	4.50174	10.8578	0.000983831	0.0153108
EIF4G1	0.954297	2.78461	10.8525	0.000986622	0.015339
SLC41A3	-0.31641	5.40563	10.8417	0.000992415	0.0154138
SAMD14	-0.379625	3.53646	10.8348	0.0009961	0.0154558
GIMAP1	-0.506236	4.69184	10.8285	0.000999478	0.0154929
TMTC1	-1.57642	-0.610117	10.8221	0.00100295	0.0155314
BAX	0.660109	1.27832	10.8134	0.00100768	0.0155893
NOG	1.05413	3.25577	10.8099	0.00100957	0.0156032
SNAP91	-3.32955	-3.17702	10.8017	0.00101405	0.0156571
LOC344887	-0.963541	4.18892	10.7963	0.00101703	0.0156877
BNIP2	0.166644	6.70615	10.792	0.00101942	0.0157091
DAPK1	-0.256739	6.89195	10.7826	0.00102461	0.0157736
HCG4	-1.1303	-2.4421	10.7658	0.0010339	0.0158803
PICALM	0.363224	6.89713	10.7647	0.00103454	0.0158803
LOC729178	0.534629	1.00917	10.7646	0.00103457	0.0158803
PRR16	-0.722001	-0.39301	10.7628	0.00103559	0.0158804
ZNF544	0.194842	4.98579	10.7541	0.00104051	0.0159403
DAP3	0.193384	6.47717	10.7425	0.00104702	0.0160244
FAM103A1	0.225702	4.47587	10.7392	0.00104889	0.0160261
USP39	0.188435	6.24772	10.7381	0.00104953	0.0160261
SNRPE	0.243456	6.28413	10.7364	0.00105049	0.0160261
RPS16	0.201338	9.33369	10.7351	0.00105121	0.0160261
UBA2	0.175004	7.24624	10.7282	0.00105516	0.0160708
EFCAB4A	-0.734138	2.75508	10.715	0.00106268	0.016148
CRISPLD1	0.37515	4.31903	10.715	0.00106269	0.016148
VPS72	0.179458	5.81435	10.7139	0.00106331	0.016148
RPS11	0.188537	10.02	10.7019	0.00107024	0.0162375
RXRB	-0.17347	6.00108	10.6978	0.00107263	0.0162575
PAK4	-0.284482	4.99759	10.6961	0.00107363	0.0162575
CITED2	0.431795	5.41207	10.6925	0.00107573	0.0162737
IRF9	-0.378655	4.30316	10.6861	0.00107946	0.0163144
PSME4	0.187043	7.7472	10.6825	0.00108153	0.0163299
POLR2J	0.176784	6.0212	10.6723	0.00108752	0.0164047
TIMM22	0.214109	5.61924	10.6655	0.00109154	0.0164495
IKBKAP	-0.16643	6.09601	10.661	0.00109419	0.0164686
ZBTB24	1.51875	0.000303765	10.6598	0.0010949	0.0164686
IER5	-0.411327	4.98232	10.6547	0.00109792	0.0164981
AHSA2	-0.260626	5.09646	10.6524	0.00109929	0.016503
KIAA0020	0.249038	6.40714	10.6428	0.00110498	0.0165537
TNS1	-0.376867	8.14036	10.6424	0.00110524	0.0165537
SLC17A7	-1.08692	-2.41433	10.6414	0.00110583	0.0165537
UCK2	0.343426	5.90712	10.6358	0.00110917	0.016588
RPL27	0.181779	9.17568	10.6282	0.00111377	0.0166409
CLEC2B	0.665811	2.78463	10.6244	0.00111604	0.0166591
PRKAA2	-0.519738	2.03454	10.6192	0.00111921	0.0166904
IFI44	0.266708	3.98816	10.6097	0.00112496	0.01675
LOC729799	0.433942	1.40976	10.6079	0.00112604	0.01675
DDAH2	-0.220549	6.90254	10.6073	0.0011264	0.01675
GPR68	-0.775446	2.03479	10.5938	0.0011347	0.0168575
GNG4	3.09243	-3.21103	10.5882	0.0011381	0.016892
CACHD1	0.380523	4.63224	10.5808	0.00114267	0.0169438
RPS27A	0.230163	9.83338	10.5775	0.00114474	0.0169514
PRPS1	0.220325	5.80847	10.5765	0.00114534	0.0169514
SF3B14	0.206212	6.51763	10.5723	0.00114795	0.0169741
CMTM8	-0.478952	4.18953	10.5669	0.00115131	0.0170078
ZNF280D	0.404531	2.96178	10.5614	0.00115473	0.0170422
SS18L2	0.286649	3.67551	10.5488	0.00116262	0.0171426
RP1	-1.30003	-2.5035	10.5076	0.00118884	0.0175128
DTX1	-1.47303	-2.85145	10.5023	0.00119224	0.0175426
TLL1	0.55603	2.4149	10.501	0.00119309	0.0175426
KIAA1377	-0.408708	4.32829	10.4989	0.00119443	0.0175459
ZNF480	0.238746	4.51465	10.4928	0.00119839	0.0175876
DNAJB4	-0.43804	7.39306	10.481	0.00120608	0.017684
KIAA1949	-0.228566	6.15114	10.4777	0.00120825	0.0176992
MED10	0.201429	5.81682	10.475	0.00121004	0.0177
ZNHIT6	2.19233	-2.92101	10.4742	0.00121055	0.0177
PPP1R13B	-0.364298	5.02464	10.4702	0.00121318	0.0177219
AVPR2	-1.95372	-3.04082	10.4567	0.00122207	0.0178353
PCGF2	-0.20847	5.98045	10.4485	0.00122747	0.0178974
LSS	-0.654502	0.939057	10.4421	0.00123178	0.0179334
TRIT1	0.243521	4.57705	10.4414	0.00123223	0.0179334
LOC100129250	0.984797	-1.47457	10.4382	0.00123438	0.0179481
ECHS1	0.158822	7.0276	10.4292	0.00124038	0.0180187
CHMP4B	0.216416	7.31132	10.425	0.00124322	0.0180433
FLJ10038	0.302979	3.07022	10.4223	0.001245	0.0180526
RPL23	0.192056	9.59063	10.4162	0.00124913	0.0180815
TIMM10	0.28741	5.28373	10.416	0.0012493	0.0180815
CWC15	0.190773	5.78092	10.4081	0.00125467	0.0181425
ETF1	0.188321	7.96298	10.3922	0.00126552	0.0182826
HNRNPK	0.246112	8.67076	10.3887	0.00126792	0.0183005
CRYAB	-1.33067	4.18076	10.3786	0.00127486	0.0183769
EXOC3L2	-0.651326	2.63963	10.3776	0.00127556	0.0183769
TRIM65	-0.208256	5.5672	10.3729	0.00127882	0.018407
TEAD2	0.191305	6.91417	10.3635	0.00128533	0.0184838
SLC45A3	0.27652	4.472	10.3556	0.00129082	0.0185458
ACOX3	0.330717	5.44194	10.3299	0.0013089	0.0187884
R3HDM2	-0.241834	5.50718	10.3237	0.00131331	0.0188305
NOP16	0.308982	4.66708	10.3224	0.00131423	0.0188305
TLX1	-0.901293	-1.6004	10.3153	0.00131933	0.0188864
LRRC8D	0.319247	4.05616	10.3044	0.00132715	0.0189752
INTS3	-0.20757	6.51132	10.3033	0.00132795	0.0189752
ZNF785	-0.310264	3.12886	10.3004	0.00132998	0.018987
LSG1	0.200982	6.65628	10.2865	0.00134008	0.0191138
ZMYM1	-0.285269	4.0826	10.2743	0.00134895	0.0192188
UCHL3	0.224193	5.39964	10.273	0.00134989	0.0192188
PSMB7	0.178684	7.6305	10.2595	0.00135986	0.0193432
USP7	0.197148	8.32375	10.2562	0.00136226	0.0193599
RHOBTB1	0.307113	5.4427	10.2516	0.00136567	0.0193908
SERPINE2	-1.13113	2.18761	10.2477	0.00136854	0.0194064
HSPB11	0.255633	4.21453	10.2468	0.00136924	0.0194064
SAMD9	-0.721183	3.10236	10.2326	0.00137983	0.0195389
JMJD4	0.214136	4.87366	10.2259	0.00138485	0.0195923
PAK1IP1	0.267617	5.34077	10.2239	0.00138634	0.0195958
GRAMD1C	0.274118	3.8448	10.2115	0.00139565	0.0197097
FAM149A	-1.29508	-2.3966	10.2076	0.00139862	0.0197224
WDFY2	-0.313024	3.23722	10.207	0.00139907	0.0197224
OAZ2	0.183506	7.04251	10.1966	0.00140697	0.0198162
NAGK	-0.400013	6.39617	10.1876	0.0014139	0.019855
CASP6	0.219865	4.63101	10.1866	0.00141465	0.019855
MRPS9	0.239814	5.02929	10.1857	0.00141534	0.019855
ECE1	-0.339185	9.44461	10.1855	0.00141551	0.019855
APOL2	3.02783	-3.23055	10.1848	0.00141605	0.019855
RPL23A	0.19122	9.79106	10.1814	0.00141865	0.0198738
SLC2A3	-0.364099	5.82873	10.1793	0.00142023	0.0198781
CPE	-0.44685	5.01211	10.1696	0.00142775	0.0199657
SHFM1	0.20952	6.80232	10.1593	0.00143574	0.0200595
MTG1	0.189151	5.59095	10.1497	0.00144327	0.0201469
RPL38	0.197022	8.31249	10.1438	0.00144784	0.0201927
RAB32	-0.231752	6.45678	10.1351	0.00145469	0.0202703
STON1	-0.551878	4.21215	10.133	0.0014564	0.020276
GCAT	0.373286	3.9562	10.1298	0.00145892	0.0202932
PRDX4	0.192427	7.09611	10.1253	0.00146247	0.0203246
KDM3A	0.261866	6.77868	10.1204	0.00146635	0.0203575
DPF3	0.770465	2.98878	10.1191	0.00146743	0.0203575
MLX	-0.249184	5.59055	10.1057	0.00147813	0.0204879
KLHDC3	0.17317	6.70978	10.0939	0.00148758	0.0206006
MED9	0.216176	3.99119	10.0866	0.00149348	0.0206643
FAM22A	-0.363506	2.78914	10.0751	0.00150287	0.0207758
KIAA1539	-0.325014	7.50372	10.0693	0.0015076	0.0208228
BACH1	0.460658	5.08424	10.0652	0.00151096	0.0208509
OGFRL1	0.398521	4.46112	10.0623	0.0015133	0.020865
ZBTB46	-0.623901	2.99894	10.0567	0.00151792	0.0208942
ZNF862	-0.364384	4.15879	10.0565	0.00151808	0.0208942
CROCCP3	-0.408027	1.98928	10.0485	0.00152473	0.0209674
CBLN3	-0.345108	2.82189	10.0423	0.00152988	0.0210198
SLC37A2	-0.566251	2.39771	10.0226	0.00154633	0.0212272
SLC10A3	-0.800732	1.93036	10.02	0.00154853	0.0212389
RPS18	0.195888	10.3015	10.0006	0.00156493	0.0214451
RPL39	0.205182	8.97048	9.99083	0.00157321	0.0215399
PSMB3	0.204703	6.99395	9.97654	0.00158547	0.021673
KIAA1797	0.173121	6.9292	9.97568	0.00158621	0.021673
RRP1	0.267491	5.5725	9.97355	0.00158805	0.021673
KAZALD1	-0.882151	2.07702	9.97218	0.00158923	0.021673
DUSP12	0.204214	4.73016	9.97149	0.00158983	0.021673
EPN2	2.05329	1.06755	9.96482	0.0015956	0.0217252
CLDN15	-0.417732	2.70868	9.96387	0.00159642	0.0217252
CRK	-0.193921	5.8796	9.95828	0.00160127	0.0217723
RFTN1	0.333591	6.78974	9.95038	0.00160816	0.0218471
PSMD9	0.193095	6.08046	9.94754	0.00161065	0.0218503
KIAA1244	-0.420474	5.49538	9.94693	0.00161118	0.0218503
TMOD1	0.671155	2.41113	9.91935	0.0016355	0.022161
SLC7A7	0.664979	4.01025	9.91398	0.00164028	0.0221833
PCMTD1	-0.334169	5.42525	9.91176	0.00164226	0.0221833
ATG16L2	-0.368985	3.0855	9.91146	0.00164253	0.0221833
FCHO2	-0.357546	5.13273	9.91116	0.00164279	0.0221833
ERRFI1	0.366479	6.37225	9.8845	0.00166677	0.0224878
EIF5B	0.195073	8.37472	9.88235	0.00166872	0.0224948
ZNF605	-1.32475	1.75033	9.87704	0.00167354	0.0225404
HACL1	0.176655	4.97977	9.87211	0.00167803	0.0225815
HES2	-0.44379	4.97549	9.8668	0.00168288	0.0226275
SERPINH1	-0.187047	9.36586	9.86021	0.00168892	0.022676
MNT	-0.313081	4.75404	9.85971	0.00168937	0.022676
SNRPD2	0.199902	7.3614	9.85503	0.00169368	0.0227006
STOML2	0.217371	7.05665	9.85458	0.00169409	0.0227006
LDLR	1.43084	1.90051	9.85154	0.0016969	0.0227188
RLTPR	-0.437065	1.55477	9.83081	0.00171613	0.0229567
ZNF670	0.437031	2.83213	9.82142	0.00172491	0.0230396
ARF6	-0.164802	7.16529	9.82105	0.00172526	0.0230396
LOC162632	-0.360417	2.25348	9.81728	0.00172879	0.0230672
C1orf43	-0.193884	7.02027	9.81481	0.00173112	0.0230686
LOC147727	0.297749	3.8531	9.81271	0.0017331	0.0230686
UQCR10	0.201814	5.24634	9.81203	0.00173374	0.0230686
WDR81	3.21236	-3.24237	9.81094	0.00173477	0.0230686
SPHK1	0.46077	4.32052	9.80807	0.00173748	0.0230851
GON4L	0.418116	3.62812	9.80502	0.00174036	0.0231039
PINX1	0.238712	4.25048	9.80206	0.00174316	0.0231074
PECAM1	-0.369955	9.70351	9.80164	0.00174356	0.0231074
C16orf68	0.21233	3.87261	9.79584	0.00174907	0.0231609
C1orf133	0.707779	1.84829	9.79351	0.00175129	0.0231707
ARHGAP27	-0.75106	3.28738	9.78306	0.00176127	0.0232757
HECA	-0.237114	5.67192	9.78164	0.00176263	0.0232757
ERCC6	-0.301456	6.21937	9.78056	0.00176367	0.0232757
RAB6A	-0.20882	7.1772	9.77115	0.00177272	0.0233754
DNTTIP2	0.19902	6.65824	9.75914	0.00178434	0.023509
SOCS3	0.601003	5.28956	9.75682	0.00178658	0.0235189
TSPAN3	2.7339	-3.29553	9.75491	0.00178845	0.0235196
RPS10	0.202708	9.72882	9.75369	0.00178963	0.0235196
CCDC94	0.228476	4.52316	9.7486	0.00179459	0.0235515
ADH5	0.165984	6.71654	9.74812	0.00179506	0.0235515
PUM1	0.243269	6.45928	9.74625	0.00179688	0.0235558
WHAMML2	0.387201	1.80583	9.73614	0.0018068	0.023666
NRBP2	-0.22345	6.06096	9.73156	0.00181131	0.0236962
RPL26L1	0.221305	5.03015	9.73074	0.00181211	0.0236962
LRP5L	-0.484194	1.08625	9.72703	0.00181578	0.023717
PLEKHA8	0.510505	1.3921	9.72471	0.00181807	0.023717
NDUFB8	0.196936	6.88105	9.72455	0.00181823	0.023717
RABL2B	0.870525	2.16863	9.71338	0.00182931	0.0238417
TATDN1	0.242361	4.1223	9.69564	0.00184706	0.0240531
RALA	0.245959	8.88585	9.69037	0.00185237	0.0241022
COX7B	0.18887	6.66216	9.68526	0.00185753	0.0241494
DUSP4	-1.61298	-1.75695	9.67235	0.00187062	0.0242889
RRAS	-0.251352	7.05674	9.67123	0.00187176	0.0242889
CCDC85A	0.269362	5.7557	9.67012	0.00187289	0.0242889
TRIM38	0.180743	5.22912	9.65514	0.00188823	0.0244675
PTPMT1	0.188308	5.25549	9.6437	0.00190002	0.0246001
TNFRSF25	-0.912498	3.0188	9.63636	0.00190763	0.0246783
PIK3R3	-0.480561	4.54238	9.63138	0.0019128	0.0247249
ATXN7L3B	0.147715	6.86701	9.62845	0.00191587	0.024744
PKD1	-0.407667	5.60888	9.62558	0.00191885	0.024744
TXNDC17	0.183781	5.94863	9.62544	0.001919	0.024744
ESPN	-0.813692	-0.961097	9.62381	0.00192071	0.0247457
PITPNA	-0.144104	7.8804	9.61653	0.00192834	0.0248089
EPC1	0.236706	4.68846	9.616	0.00192889	0.0248089
NDUFA6	0.177691	6.1561	9.61461	0.00193035	0.0248089
C8G	-0.737125	-0.748179	9.61004	0.00193516	0.0248504
LOC442454	0.556559	3.32737	9.59764	0.00194828	0.0249562
XPR1	-0.223821	6.14918	9.59738	0.00194855	0.0249562
SP140L	0.171392	4.95138	9.59705	0.0019489	0.0249562
TAGLN	0.524768	8.2671	9.59625	0.00194975	0.0249562
RWDD2A	0.290813	3.52993	9.59417	0.00195197	0.0249642
IL12A	0.850672	-1.58353	9.58706	0.00195953	0.0250394
C6orf132	-0.703606	-1.09457	9.58566	0.00196103	0.0250394
MRPL50	0.194949	4.59062	9.56258	0.00198584	0.0253356
IDI2	0.35014	2.01578	9.5559	0.00199308	0.0254073
RSL1D1	0.225463	7.15169	9.5503	0.00199917	0.0254561
FAM91A1	0.178017	6.65829	9.54766	0.00200204	0.0254561
KLF9	-0.371319	6.44542	9.54758	0.00200213	0.0254561
RPUSD4	0.190013	5.43357	9.54643	0.00200338	0.0254561
RPS13	0.201804	9.06263	9.54339	0.0020067	0.0254777
FUBP1	0.1842	7.23776	9.53933	0.00201116	0.0255136
EZH1	-0.22564	5.08796	9.53004	0.00202136	0.0256095
RPS3A	0.195553	10.2154	9.52948	0.00202197	0.0256095
TMEM126A	0.213097	4.74317	9.5229	0.00202924	0.0256808
KIAA0513	-0.574264	4.41375	9.51961	0.00203288	0.0256877
KIAA1522	-0.999087	3.54202	9.51945	0.00203305	0.0256877
RND3	0.18499	6.99579	9.51386	0.00203926	0.0257455
ELK3	-0.345858	6.89296	9.50985	0.00204372	0.0257811
DAPK3	0.314301	7.22861	9.49656	0.00205858	0.0259477
STARD4	-0.270327	5.81936	9.49253	0.0020631	0.0259838
SYT5	-0.999463	-2.32926	9.48602	0.00207043	0.0260553
CAPN11	-0.542622	1.84918	9.47787	0.00207965	0.0261504
CAND2	-0.458572	1.68461	9.47518	0.00208271	0.0261679
FUNDC2	0.179933	5.72664	9.4734	0.00208472	0.0261723
CALHM2	-0.435943	4.147	9.46833	0.00209049	0.0262237
TMSB4X	0.302087	11.0795	9.45954	0.00210054	0.0263288
SLC11A1	-0.771042	-1.82599	9.45013	0.00211134	0.0264431
FHDC1	-0.781931	-0.566909	9.44313	0.00211942	0.0265231
SNRNP40	0.20538	5.94856	9.44052	0.00212243	0.0265397
CCT7	0.185953	8.84897	9.43155	0.00213284	0.0266415
PLEKHF1	-0.649073	1.03184	9.43058	0.00213397	0.0266415
CPXM2	-0.301408	4.87477	9.42848	0.00213641	0.0266509
CHD5	-0.802073	-0.76835	9.42368	0.00214201	0.0266995
RRP7A	0.203867	6.47264	9.41518	0.00215196	0.0268023
ZDHHC20	-0.217452	7.02338	9.40844	0.00215989	0.0268797
RHBDD1	-0.516787	2.79779	9.39152	0.00217992	0.0270917
RPL5	0.188214	10.055	9.39032	0.00218134	0.0270917
RAPGEF3	-0.83911	2.19267	9.38969	0.00218209	0.0270917
ARL16	0.181756	5.20781	9.38782	0.00218432	0.0270919
TREH	-0.818486	0.336441	9.38678	0.00218556	0.0270919
GPR1	-1.00992	-2.25807	9.38014	0.00219349	0.0271669
NAGA	-0.165071	6.53893	9.37747	0.00219668	0.0271669
SNTB1	0.715854	-0.407815	9.37739	0.00219679	0.0271669
SNRPD1	0.25575	6.38107	9.36876	0.00220715	0.0272735
FAM89B	-0.52446	4.77703	9.36056	0.00221704	0.0273743
NOV	-1.02325	-1.23645	9.3516	0.0022279	0.0274868
TUBGCP5	0.186798	4.79671	9.3448	0.00223619	0.0275674
SSPN	-3.16149	-3.2196	9.33865	0.00224371	0.027632
NACAD	-0.495505	3.81012	9.33764	0.00224494	0.027632
GZMA	1.07761	-2.26108	9.33344	0.00225009	0.0276737
HSPG2	-0.325091	13.8136	9.32373	0.00226204	0.0277989
ASNS	2.59276	-3.17765	9.32205	0.00226412	0.0278027
TP53RK	0.198589	4.87675	9.32049	0.00226605	0.0278047
SH3BGRL2	-0.219102	4.55012	9.31328	0.00227499	0.0278925
APLP2	0.177481	9.10357	9.3106	0.00227832	0.0278997
POLR3C	0.169236	5.28226	9.30995	0.00227912	0.0278997
PRUNE2	-0.361088	4.65536	9.30696	0.00228285	0.0279007
PIH1D1	0.177044	5.63518	9.30652	0.0022834	0.0279007
AHCYL2	-0.610712	3.3603	9.30562	0.00228453	0.0279007
ZNF207	0.214654	7.37614	9.29678	0.00229557	0.0280138
C16orf80	0.18131	5.33222	9.28815	0.0023064	0.0281203
PGAM1	0.174996	9.4504	9.28698	0.00230788	0.0281203
C1orf190	-0.458499	1.08995	9.27957	0.00231723	0.0282125
SF3B2	0.156398	8.35654	9.27448	0.00232368	0.0282691
HDAC6	-0.217615	5.74633	9.2623	0.0023392	0.0284358
INPP5E	-0.206037	4.67087	9.25344	0.00235053	0.0285319
SSB	0.174038	7.54964	9.25329	0.00235073	0.0285319
CNN2	0.289311	8.42489	9.24159	0.0023658	0.0286926
ROCK2	-0.178104	6.83058	9.23208	0.00237811	0.0288197
RPL30	0.169032	9.25698	9.2286	0.00238263	0.0288523
APPL2	0.221146	5.27237	9.22567	0.00238646	0.0288763
FAM111B	1.61734	0.793874	9.21818	0.00239624	0.0289724
RBCK1	-0.179115	6.15248	9.21123	0.00240535	0.0290471
ARHGEF10L	3.13626	-3.25662	9.21065	0.00240611	0.0290471
TH1L	0.180916	6.49271	9.20908	0.00240817	0.0290497
CPLX1	-0.771848	-0.836253	9.20705	0.00241084	0.0290587
TMEM8B	-0.607442	1.56168	9.20283	0.00241641	0.0290587
ETV6	0.347756	6.23929	9.20224	0.00241719	0.0290587
ACAP2	-0.244481	6.09591	9.20176	0.00241783	0.0290587
SFXN2	0.399445	3.12347	9.19928	0.0024211	0.0290587
SDAD1	0.165705	6.00498	9.19878	0.00242176	0.0290587
ZBTB7A	-0.230275	5.12781	9.1987	0.00242187	0.0290587
AEN	0.258096	6.05631	9.18996	0.00243346	0.0291755
XRCC5	0.181873	9.29606	9.18807	0.00243597	0.0291834
TBC1D15	0.184661	5.23953	9.18665	0.00243786	0.0291838
ALDH1L1	-1.64715	-2.92716	9.1774	0.00245022	0.0292981
TRAF6	3.03544	-3.30795	9.17602	0.00245207	0.0292981
PFKP	0.225959	9.37507	9.17532	0.002453	0.0292981
RPL29	0.166485	9.58465	9.17204	0.0024574	0.0293067
USP33	-0.21787	5.90104	9.172	0.00245745	0.0293067
ADAMTSL4	-0.531348	2.02056	9.16598	0.00246555	0.029381
LRRC8C	0.201591	7.42687	9.16402	0.00246819	0.0293902
ATP5O	0.1727	7.27657	9.1561	0.0024789	0.0294954
HDAC8	0.441282	2.33775	9.14986	0.00248737	0.0295737
COX7C	0.168721	7.43823	9.14686	0.00249145	0.0295998
BTN2A1	0.712929	-0.158683	9.14546	0.00249336	0.0296002
ITGA11	0.519335	2.94418	9.13102	0.00251311	0.0298121
EIF3M	0.163597	7.40951	9.12196	0.00252559	0.0299121
PTPLB	-0.276677	3.67436	9.12082	0.00252716	0.0299121
WDR75	0.188829	6.34811	9.12076	0.00252724	0.0299121
MAP3K5	-0.398485	5.15094	9.11451	0.0025359	0.029992
TRAK1	-0.228609	5.40946	9.10968	0.0025426	0.0300485
RPS4X	0.178079	10.3693	9.1048	0.00254939	0.0301062
MRPS18C	0.203593	4.86958	9.10168	0.00255374	0.0301349
CHST12	-0.254612	4.86152	9.0987	0.00255792	0.0301554
GPX1	0.235342	8.74937	9.0977	0.00255931	0.0301554
CCL21	-1.35422	-2.97359	9.08967	0.00257058	0.0302654
C14orf73	-1.32694	-2.71891	9.08521	0.00257684	0.0303165
TLE2	-0.343877	4.19979	9.08007	0.0025841	0.0303673
PI4K2A	0.145586	5.8391	9.07942	0.00258503	0.0303673
SIK1	0.873451	5.52518	9.07685	0.00258866	0.0303873
ANO2	-0.339554	3.86458	9.07367	0.00259316	0.0304174
MYL4	3.09865	-3.27425	9.05839	0.00261492	0.0306497
FKRP	-0.381926	3.63489	9.04971	0.00262737	0.0307655
BMP2K	0.29711	4.65434	9.04789	0.00262998	0.0307655
SMAD1	0.456695	5.0757	9.04741	0.00263067	0.0307655
TNFSF4	0.24945	7.13803	9.04372	0.00263599	0.0307847
STX6	0.204375	6.33921	9.04355	0.00263623	0.0307847
GGA2	0.213439	6.24595	9.03929	0.00264238	0.0308337
RPL10A	0.175897	9.46276	9.03641	0.00264654	0.0308593
MRPL20	0.204168	6.20338	9.02235	0.00266699	0.0310747
KCNMB4	0.571997	1.36562	9.01973	0.00267081	0.0310899
TNFAIP1	-0.271009	7.71922	9.01874	0.00267225	0.0310899
HCFC2	-0.323548	4.7782	9.0144	0.00267861	0.0311408
GPR56	-0.388032	4.70842	9.00617	0.0026907	0.0312473
SYNGAP1	-0.325191	4.375	9.0043	0.00269345	0.0312473
NBPF15	-0.210768	6.02075	9.00411	0.00269374	0.0312473
PDCL3	0.219876	5.18758	8.99713	0.00270403	0.0313437
SERPINB9	-0.256602	7.87972	8.99578	0.00270604	0.0313438
RPS25	0.189587	9.14905	8.99362	0.00270924	0.0313538
CAMSAP1	0.20651	6.4787	8.9925	0.00271089	0.0313538
OSCP1	0.555678	0.76973	8.98598	0.00272059	0.0314355
RPL19	0.169489	10.1993	8.98506	0.00272196	0.0314355
PPP4R2	0.162309	5.64296	8.97946	0.00273031	0.0315088
ZNF71	0.248711	3.95183	8.97578	0.00273581	0.031525
PSMD6	0.156495	6.91117	8.97496	0.00273705	0.031525
TBCA	0.196509	6.68409	8.9745	0.00273773	0.031525
WBSCR22	0.214842	6.06567	8.97019	0.0027442	0.0315764
LOC100288911	0.324233	3.52737	8.96523	0.00275166	0.0316102
SFXN3	-0.168779	6.93499	8.96483	0.00275227	0.0316102
INHBA	0.334751	6.10298	8.96423	0.00275317	0.0316102
RPL14	0.175738	9.64208	8.96105	0.00275796	0.0316421
PSTPIP1	1.64292	-3.06	8.95638	0.00276502	0.0316999
BTG2	-0.378272	5.18312	8.95417	0.00276837	0.0317077
ST6GALNAC4	-0.184604	5.75849	8.95327	0.00276974	0.0317077
RPL35	0.211586	8.69795	8.94985	0.00277493	0.031744
CCT8	0.189305	8.47254	8.94407	0.00278372	0.0318215
AP1S2	-0.213708	5.10221	8.94164	0.00278742	0.0318406
BCL10	0.15852	6.16802	8.92752	0.00280905	0.0320644
GIPC3	-0.448451	2.44732	8.92228	0.00281712	0.0321332
MMP17	-0.410137	1.94094	8.91696	0.00282534	0.0322036
COX11	0.552161	2.76099	8.91495	0.00282845	0.0322156
SLC15A2	-1.98015	-3.11457	8.91299	0.00283149	0.0322269
LRP4	-0.332253	4.69517	8.90223	0.00284822	0.0323939
C5orf42	-0.251391	5.10792	8.89645	0.00285726	0.0324732
GORASP2	0.145622	7.48794	8.89065	0.00286635	0.0325493
HRCT1	-0.609451	2.68773	8.88954	0.0028681	0.0325493
COX4I1	0.186183	8.24349	8.88763	0.00287108	0.0325597
IL17RE	-1.64012	-1.38794	8.88145	0.00288082	0.0326466
LAMB2	-0.256482	8.98931	8.87984	0.00288336	0.0326518
LOC150776	0.178159	5.12619	8.87225	0.00289538	0.0327643
HMGB1	0.236056	9.51797	8.86831	0.00290163	0.0328114
C1orf92	-0.646391	-0.46487	8.86621	0.00290497	0.0328252
KCTD21	-0.330334	4.75709	8.86492	0.00290703	0.0328252
ARHGEF5	-0.745147	0.271208	8.85541	0.00292221	0.032973
PSMD7	0.166669	7.66171	8.85384	0.00292473	0.0329777
MRPL14	0.234804	5.42313	8.84971	0.00293135	0.0330286
TMEM131	-0.177511	6.23453	8.8458	0.00293764	0.0330758
LOC100505503	0.195101	7.53491	8.84375	0.00294094	0.0330833
RPS17	0.195101	7.53491	8.84277	0.00294252	0.0330833
TFB2M	0.257842	4.48269	8.8412	0.00294506	0.0330882
FIP1L1	0.364486	3.89116	8.83902	0.00294858	0.0331041
C17orf62	1.17266	-0.887058	8.83644	0.00295275	0.0331273
KIAA1191	0.434741	4.93146	8.82141	0.00297717	0.0333775
GAD1	1.12902	-1.59442	8.8151	0.00298748	0.0334303
MAGEF1	0.293074	3.63073	8.81463	0.00298825	0.0334303
LINGO2	1.11434	-2.18631	8.81462	0.00298827	0.0334303
SCUBE3	-0.568175	2.15941	8.80912	0.00299729	0.0335074
SLC26A9	2.35855	-3.39965	8.8	0.00301231	0.0336514
TADA3	0.157217	6.13572	8.75791	0.00308263	0.0344125
PIGY	0.171168	5.59926	8.74248	0.00310881	0.0346801
P2RX1	-1.46721	-2.48908	8.73912	0.00311455	0.0347195
HSPA1B	-0.374259	5.63251	8.73387	0.00312353	0.0347814
CDK17	0.28398	7.13669	8.73329	0.00312452	0.0347814
HIF1A	0.238263	7.73335	8.72977	0.00313056	0.0347831
USP53	0.206761	5.88534	8.72938	0.00313123	0.0347831
KDSR	-0.187223	5.8611	8.72932	0.00313132	0.0347831
RPL7A	0.175173	10.7283	8.72578	0.00313742	0.0348263
RPL18	0.179339	9.19759	8.72301	0.00314219	0.0348545
RPS9	0.1798	9.48383	8.71871	0.0031496	0.0349121
MAGOH	0.249156	5.13986	8.71713	0.00315234	0.0349178
ZCRB1	0.188431	5.82539	8.71352	0.00315859	0.0349625
NDUFA7	0.210798	5.42789	8.70808	0.00316803	0.0350423
ZMYND19	0.24637	4.45655	8.7035	0.003176	0.0350993
C5orf55	0.393758	1.90296	8.70255	0.00317765	0.0350993
BRMS1	0.183588	6.14093	8.69551	0.00318994	0.0352103
SELP	-0.525292	3.60532	8.69251	0.0031952	0.0352436
FGF18	-1.1175	1.24206	8.68372	0.00321065	0.0353892
ARFGAP2	0.138739	6.71977	8.68204	0.0032136	0.0353919
SIGLEC16	-1.1355	-2.70558	8.67986	0.00321745	0.0353919
HHIPL1	-0.632087	0.11365	8.67975	0.00321765	0.0353919
PROCR	-0.165011	8.81534	8.66407	0.00324546	0.0356556
CACNB3	-0.168008	5.87042	8.66295	0.00324746	0.0356556
ALDOC	0.290546	3.69699	8.6624	0.00324843	0.0356556
MRPL13	0.171441	5.71193	8.65821	0.00325592	0.0357128
HSPB6	-0.416152	1.68504	8.64929	0.00327189	0.035863
SIAE	-0.209341	5.32217	8.63955	0.00328942	0.0360301
ZNF778	0.275554	3.48139	8.63644	0.00329504	0.0360665
SNX2	0.18401	5.88546	8.63486	0.00329791	0.0360728
DAAM1	0.40728	6.56587	8.63243	0.00330232	0.0360844
C17orf44	-0.948943	-1.31012	8.6298	0.00330708	0.0360844
SUPT4H1	0.149204	6.07712	8.62973	0.00330721	0.0360844
CCDC58	0.288209	3.89943	8.6292	0.00330816	0.0360844
CLCF1	-0.712317	2.39798	8.62784	0.00331065	0.0360865
PSMD13	0.173391	8.02213	8.62324	0.00331902	0.0361527
TCEB1	0.170253	6.22684	8.61703	0.00333035	0.0362394
DNASE1	-0.396642	2.48539	8.61547	0.00333319	0.0362394
C16orf61	0.207954	5.26254	8.61509	0.00333389	0.0362394
POLR2H	0.184255	5.48845	8.61135	0.00334075	0.0362888
PFDN4	0.202353	4.84688	8.60662	0.00334943	0.036358
KRT81	-1.15339	-2.18955	8.60351	0.00335516	0.0363951
RPL37A	0.19702	9.7355	8.59896	0.00336354	0.0364608
AP3S2	-0.350779	3.66008	8.59479	0.00337126	0.0365193
XKR8	-0.260808	4.15091	8.59149	0.00337737	0.0365602
DUS1L	0.167422	5.95915	8.58529	0.00338888	0.0366597
RGL2	-0.257322	5.59833	8.5829	0.00339334	0.0366826
UGCG	0.263005	3.74836	8.5766	0.00340511	0.0367846
ACAD11	-0.251854	4.652	8.57489	0.00340831	0.0367939
TXNL1	0.148261	6.33351	8.57087	0.00341584	0.0368498
SNORA34	1.20476	-2.83571	8.56792	0.00342138	0.0368843
SLC35E3	0.228447	3.56436	8.55757	0.00344088	0.0370691
RPL22	0.170364	9.05886	8.55381	0.003448	0.0370982
AP1G2	-0.23023	4.66749	8.55355	0.00344848	0.0370982
SEPN1	-0.387548	4.7889	8.5524	0.00345067	0.0370982
MPHOSPH10	0.198004	5.76911	8.55053	0.00345422	0.037111
ADNP2	0.241851	5.47542	8.54836	0.00345835	0.03713
C2orf55	-0.44227	1.70436	8.54384	0.00346693	0.0371967
DMXL1	-0.204529	5.75773	8.5405	0.0034733	0.0372396
PRICKLE3	-0.295127	2.93878	8.51852	0.00351549	0.0376663
MYCBP2	0.303766	7.51658	8.51457	0.00352315	0.0377227
BTF3	0.167637	8.88328	8.51213	0.00352787	0.0377475
NIPA1	-0.278654	4.53258	8.51068	0.00353067	0.0377518
DARS	0.153906	5.89179	8.50087	0.00354977	0.0379206
NCK2	-0.329085	4.66148	8.50009	0.00355129	0.0379206
SRP54	0.920377	3.03193	8.49819	0.003555	0.0379344
STAG2	-0.988497	1.80671	8.4959	0.00355948	0.0379565
HNRNPD	0.459645	4.63889	8.48559	0.0035797	0.0381463
TMX3	-0.153184	7.16034	8.47864	0.00359341	0.0382665
FAM59A	0.534723	2.22852	8.47584	0.00359893	0.0382993
NDFIP1	-0.160578	6.75042	8.46351	0.00362341	0.0385337
RNF220	0.153032	5.77273	8.45909	0.00363224	0.038584
MAPK11	-0.1941	6.11202	8.45868	0.00363305	0.038584
RPL13A	0.238061	9.5858	8.45494	0.00364053	0.0386316
DPM1	0.165448	5.55794	8.45369	0.00364304	0.0386316
FAT3	0.616212	-0.458766	8.45275	0.00364491	0.0386316
SLC23A2	0.265766	4.72171	8.45035	0.00364973	0.0386567
FIBCD1	-2.70107	-3.33814	8.44794	0.00365457	0.0386679
S100A13	0.233564	6.4901	8.44737	0.00365572	0.0386679
BLCAP	-0.623172	3.56476	8.44553	0.00365943	0.0386811
TRIAP1	0.208296	5.71772	8.44	0.00367057	0.0387729
IFT172	-0.183868	5.0985	8.43556	0.00367954	0.0388415
OLFML3	0.684613	1.12144	8.43203	0.00368669	0.0388908
PDCL	0.160283	5.81884	8.42745	0.00369598	0.0389627
ADM2	-0.958579	1.40885	8.41405	0.00372332	0.0392247
CMIP	-0.362345	8.53718	8.41149	0.00372858	0.0392537
LEMD2	0.178836	5.88155	8.40662	0.00373857	0.0393326
ARL6IP1	0.213359	8.09765	8.40336	0.00374528	0.0393727
C1orf63	-0.265059	5.05097	8.40233	0.0037474	0.0393727
C7orf44	0.196969	4.98811	8.40025	0.0037517	0.0393916
PROKR2	1.91843	-2.10916	8.39667	0.00375908	0.0394428
LSM3	0.197199	5.36338	8.3924	0.00376794	0.0395093
DBC1	1.25149	-1.66437	8.37572	0.00380267	0.0398469
PAPLN	-0.487715	3.44948	8.37326	0.00380783	0.0398744
SULT1E1	-0.402007	4.61066	8.37157	0.00381137	0.0398849
TSR1	0.219666	6.90535	8.36787	0.00381913	0.0399395
GUCY1B3	-0.520918	1.95436	8.36451	0.0038262	0.0399868
MRPL51	0.193798	6.81294	8.35759	0.0038408	0.0401127
SLC5A10	-1.94668	-2.97352	8.35303	0.00385045	0.0401729
CD59	-0.324773	9.26029	8.35245	0.00385167	0.0401729
KLRD1	-2.19155	-3.18287	8.34334	0.00387104	0.0403482
CEP164	-0.140786	6.02254	8.33758	0.00388332	0.0404287
TUBA1A	0.246248	10.4038	8.33731	0.00388392	0.0404287
GTF2A1	-0.343958	3.019	8.32908	0.00390154	0.0405854
TRIM7	-0.564312	0.77993	8.32669	0.00390668	0.0406119
C16orf86	-0.5489	0.212861	8.32253	0.00391563	0.0406739
NCRNA00095	0.273138	2.69388	8.32076	0.00391946	0.0406739
TRIM17	-1.9789	-3.02251	8.32032	0.00392041	0.0406739
LOC100306951	0.332308	2.0592	8.31644	0.00392879	0.040734
SLC12A9	-0.197687	6.05883	8.31023	0.00394225	0.0408466
LOC728606	0.887336	-2.30137	8.30616	0.00395109	0.0409112
PERP	-0.16196	6.58791	8.30286	0.00395827	0.0409586
SNHG5	0.194367	7.39076	8.30134	0.0039616	0.040966
MCM9	0.254552	3.62222	8.29231	0.00398132	0.041143
RPS6	0.1887	10.501	8.29004	0.00398631	0.0411674
KLC1	0.214055	5.79395	8.28808	0.00399062	0.0411849
PDE8B	2.37227	-3.32827	8.28661	0.00399385	0.0411912
DNAJB1	-0.197256	6.63015	8.28376	0.00400012	0.0412288
C5orf36	-0.717095	-0.300049	8.27712	0.00401477	0.0413488
MAL2	0.595565	2.07429	8.2761	0.00401702	0.0413488
PLRG1	0.14185	6.37057	8.27426	0.00402111	0.0413637
TNFRSF12A	0.223043	7.48518	8.26808	0.00403482	0.0414756
ST7OT1	0.493858	0.511269	8.26698	0.00403726	0.0414756
HIP1R	0.2187	7.92534	8.25155	0.00407172	0.0418022
KHDRBS1	0.196515	8.1212	8.23871	0.00410062	0.042049
KCNJ15	0.912661	-1.26349	8.23843	0.00410125	0.042049
LOC84856	0.279467	2.30165	8.23685	0.00410483	0.042049
CTTN	0.3565	6.38753	8.23585	0.0041071	0.042049
SNRPC	0.454983	5.55341	8.23433	0.00411053	0.042049
MTCH2	0.160427	6.99483	8.23313	0.00411325	0.042049
DNAJC8	0.157765	7.28859	8.23259	0.00411447	0.042049
NTHL1	-0.356409	3.61781	8.22438	0.00413313	0.0422122
UQCRFS1	0.156751	6.50999	8.21774	0.00414829	0.0423395
FILIP1	0.727528	3.62476	8.2161	0.00415203	0.0423502
COL8A2	-0.413656	1.6488	8.21266	0.00415992	0.0424031
SMAD7	-0.410792	4.78604	8.20704	0.00417283	0.0425071
MAP7D1	-0.154309	8.26699	8.20522	0.00417701	0.0425221
RAB5C	0.158225	8.43083	8.20324	0.00418156	0.0425409
HGS	0.141699	7.59665	8.19349	0.00420409	0.0427218
IFI44L	0.758363	1.4011	8.1932	0.00420478	0.0427218
PMF1	1.24895	0.669016	8.19194	0.00420768	0.0427237
PEX6	-0.291318	3.85145	8.18672	0.00421981	0.0427932
TRIOBP	-0.569009	0.799212	8.18633	0.00422072	0.0427932
DDX28	0.252036	3.76118	8.18548	0.00422269	0.0427932
DOCK4	0.249382	7.96502	8.18011	0.00423522	0.0428925
LYPLA2	0.193896	7.25359	8.17596	0.00424493	0.0429222
FLJ22536	0.510727	1.35708	8.17594	0.00424496	0.0429222
EI24	0.143587	7.89012	8.17535	0.00424634	0.0429222
LUC7L	0.301967	2.91024	8.1711	0.00425632	0.0429701
NCL	0.276065	10.1416	8.16985	0.00425924	0.0429701
SEPX1	0.204978	4.76114	8.16983	0.00425928	0.0429701
RAC2	-0.185917	6.46726	8.16214	0.00427738	0.043125
NOL10	0.173251	5.84999	8.15722	0.004289	0.0432144
ADRBK2	-0.253447	3.49773	8.15383	0.00429703	0.043245
TMX2-CTNND1	0.644921	3.16533	8.15362	0.00429754	0.043245
PLTP	-0.225445	5.70155	8.14338	0.00432186	0.0434619
RPS20	0.176217	9.38521	8.14129	0.00432686	0.0434808
RPLP0	0.162749	11.3982	8.14028	0.00432927	0.0434808
SLC39A3	0.226366	3.97944	8.13472	0.00434254	0.0435642
PSMC3	0.172864	7.9275	8.13286	0.00434702	0.0435642
LXN	0.427623	5.65933	8.13227	0.00434842	0.0435642
VOPP1	0.205861	7.8947	8.13217	0.00434866	0.0435642
SLC26A2	-0.336014	6.73619	8.12138	0.00437463	0.0437965
ATP6V1B2	0.163524	6.92326	8.11663	0.00438609	0.0438833
ASPDH	1.48716	-2.86995	8.11504	0.00438995	0.0438939
TRIM25	-0.360243	6.77661	8.10362	0.00441768	0.0441431
ZFP36L2	-0.496508	5.15792	8.09566	0.00443714	0.0443093
G3BP1	-0.200602	7.56707	8.09253	0.0044448	0.0443577
REM1	-1.39776	-2.93163	8.08417	0.00446536	0.0445346
PROSC	-0.164495	5.54857	8.08197	0.00447077	0.0445603
LOC148696	-1.11007	-2.47276	8.07829	0.00447988	0.0446228
FAM49B	0.217954	5.60797	8.07427	0.00448981	0.0446934
SHKBP1	-0.157585	6.78152	8.05833	0.00452948	0.0450598
RNASE1	-0.76545	2.98442	8.05607	0.00453514	0.0450775
SRL	-0.793055	-1.67617	8.05533	0.004537	0.0450775
CD27	-1.02379	-2.27656	8.04982	0.00455083	0.0451863
ENO3	-0.897187	0.76549	8.04459	0.00456397	0.0452882
C22orf27	0.347057	2.34717	8.02871	0.00460415	0.0456581
MRPL42	0.301048	4.38593	8.02298	0.00461876	0.045774
HABP4	-0.190812	4.97964	8.01881	0.00462941	0.0458507
PCDHGC3	-0.225373	5.14038	8.01681	0.00463451	0.0458723
LGALS3	-0.283461	5.6477	8.00114	0.00467479	0.0462082
B3GALT5	0.848779	-1.75246	8.00084	0.00467557	0.0462082
NPC1	-0.282742	5.67668	8.00018	0.00467727	0.0462082
CXorf40B	0.225589	5.27508	7.99656	0.00468663	0.0462716
MRTO4	0.278738	6.43924	7.98825	0.00470819	0.0463848
TSR2	0.182046	5.40541	7.98712	0.00471112	0.0463848
ZNF608	0.28099	4.50193	7.987	0.00471144	0.0463848
HPX	-0.643781	-0.127588	7.98694	0.00471159	0.0463848
SLC25A32	0.243245	5.88387	7.98646	0.00471285	0.0463848
CDC42EP4	-0.201502	5.15771	7.98178	0.00472505	0.0464758
SLC7A8	1.08098	0.274104	7.97238	0.00474965	0.0466885
RGS4	1.38749	1.41388	7.96961	0.00475692	0.0467308
SLIT3	-0.360738	3.87601	7.96793	0.00476134	0.046745
DDX1	0.173617	7.81924	7.96248	0.00477568	0.0468479
POLE3	0.214234	6.29302	7.96097	0.00477967	0.0468479
ALDH18A1	0.162913	7.06039	7.96056	0.00478076	0.0468479
DDX24	0.137292	7.64332	7.95872	0.00478562	0.0468663
CPSF3	0.161137	5.76111	7.9503	0.00480795	0.0470557
NOTCH1	-0.267461	8.07257	7.94873	0.00481211	0.0470671
NAB1	-0.207858	5.06942	7.9448	0.00482257	0.04714
LCTL	-0.792931	-2.15508	7.94222	0.00482945	0.0471779
RPS29	0.195044	8.15901	7.93702	0.00484334	0.0472842
DPCD	0.293413	4.25339	7.93255	0.00485532	0.0473718
PVRL1	-0.274895	5.21336	7.92576	0.00487358	0.0475205
TES	-0.275192	6.5444	7.92072	0.00488718	0.0476235
STK24	-0.428802	5.4709	7.91915	0.00489141	0.0476352
SLC35F5	-0.172289	5.24128	7.91785	0.00489494	0.04764
TOMM6	0.173203	6.88217	7.90836	0.00492068	0.047861
NFE2L1	-0.178591	9.32001	7.90296	0.00493539	0.0479743
RPS21	0.183043	8.31299	7.89582	0.00495492	0.0481344
DDX47	0.171902	6.42275	7.8942	0.00495935	0.0481369
ONECUT2	-0.838059	-1.86252	7.89349	0.00496131	0.0481369
LOC441204	-0.608825	-0.557555	7.8884	0.00497528	0.0482427
ANKRD13B	-0.295674	4.62581	7.88173	0.00499367	0.0483912
NCF2	-2.47514	-3.1751	7.87934	0.00500028	0.0484254
PMCH	-0.787978	0.61684	7.86441	0.00504173	0.048788
CLEC14A	0.208757	9.17018	7.86362	0.00504393	0.048788
WDR43	0.285667	6.41774	7.85521	0.00506744	0.0489853
NOP58	0.266767	6.54336	7.84724	0.00508985	0.0491716
PRRT2	-0.499979	1.40962	7.84317	0.00510131	0.0492521
TOR1A	0.131143	6.4698	7.83582	0.0051221	0.0494162
SNX24	-0.232435	3.2163	7.83434	0.0051263	0.0494162
TPM1	1.54167	1.67459	7.83383	0.00512774	0.0494162
BET3L	-1.02148	-2.04578	7.82874	0.00514218	0.049525
LDHB	0.228359	9.2576	7.82595	0.00515013	0.0495712
POLR2A	-0.161065	8.68248	7.82136	0.00516322	0.0496668
PTCH2	-0.824916	-0.624911	7.81959	0.0051683	0.0496852
DIMT1L	0.155437	5.32854	7.8159	0.00517887	0.0497217
PPIA	0.169203	10.7278	7.81499	0.00518147	0.0497217
FOXN2	-0.259995	4.74617	7.81495	0.00518158	0.0497217
NOSIP	0.18876	6.02033	7.81384	0.00518476	0.0497218
RPS7	0.165129	9.74907	7.80764	0.00520258	0.0498511
SAMD11	-0.575444	1.98364	7.80694	0.00520459	0.0498511
SNX8	0.185503	5.29603	7.80285	0.00521639	0.0499338
LOC100188947	-1.13342	-1.23376	7.8002	0.00522405	0.0499419
C20orf7	0.333115	3.0715	7.79959	0.0052258	0.0499419
TRMT11	0.230392	3.26009	7.79926	0.00522678	0.0499419

## Sheet: S3
Supplementary Table 3 1888 shear stress-related gene signature from the GeneCards database.
Gene Symbol	Description	Category	Uniprot ID	Gifts	GC Id	Relevance score	GeneCards Link
SOD2-OT1	SOD2 Overlapping Transcript 1	RNA Gene		18	GC06M159772	29.9388	https://www.genecards.org/cgi-bin/carddisp.pl?gene=SOD2-OT1
TP53	Tumor Protein P53	Protein Coding	P04637	62	GC17M007661	29.1896	https://www.genecards.org/cgi-bin/carddisp.pl?gene=TP53
BDNF-AS	BDNF Antisense RNA	RNA Gene		28	GC11P027466	28.9925	https://www.genecards.org/cgi-bin/carddisp.pl?gene=BDNF-AS
MAPK8	Mitogen-Activated Protein Kinase 8	Protein Coding	P45983	58	GC10P048306	28.7534	https://www.genecards.org/cgi-bin/carddisp.pl?gene=MAPK8
NFE2L2	NFE2 Like BZIP Transcription Factor 2	Protein Coding	Q16236	60	GC02M177227	28.3663	https://www.genecards.org/cgi-bin/carddisp.pl?gene=NFE2L2
MAPK14	Mitogen-Activated Protein Kinase 14	Protein Coding	Q16539	59	GC06P125627	26.3082	https://www.genecards.org/cgi-bin/carddisp.pl?gene=MAPK14
CAT	Catalase	Protein Coding	P04040	60	GC11P034460	26.023	https://www.genecards.org/cgi-bin/carddisp.pl?gene=CAT
SOD1	Superoxide Dismutase 1	Protein Coding	P00441	61	GC21P031659	25.5125	https://www.genecards.org/cgi-bin/carddisp.pl?gene=SOD1
VWF	Von Willebrand Factor	Protein Coding	P04275	56	GC12M027734	25.0675	https://www.genecards.org/cgi-bin/carddisp.pl?gene=VWF
TNF	Tumor Necrosis Factor	Protein Coding	P01375	61	GC06P125492	24.8938	https://www.genecards.org/cgi-bin/carddisp.pl?gene=TNF
HMOX1	Heme Oxygenase 1	Protein Coding	P09601	61	GC22P035380	24.1183	https://www.genecards.org/cgi-bin/carddisp.pl?gene=HMOX1
NOS3	Nitric Oxide Synthase 3	Protein Coding	P29474	58	GC07P156074	23.5469	https://www.genecards.org/cgi-bin/carddisp.pl?gene=NOS3
HSPA5	Heat Shock Protein Family A (Hsp70) Member 5	Protein Coding	P11021	57	GC09M125234	22.0858	https://www.genecards.org/cgi-bin/carddisp.pl?gene=HSPA5
G3BP2	G3BP Stress Granule Assembly Factor 2	Protein Coding	Q9UN86	43	GC04M075642	21.5852	https://www.genecards.org/cgi-bin/carddisp.pl?gene=G3BP2
XBP1	X-Box Binding Protein 1	Protein Coding	P17861	55	GC22M028794	21.3108	https://www.genecards.org/cgi-bin/carddisp.pl?gene=XBP1
SOD2	Superoxide Dismutase 2	Protein Coding	P04179	56	GC06M159669	20.6834	https://www.genecards.org/cgi-bin/carddisp.pl?gene=SOD2
IL6	Interleukin 6	Protein Coding	P05231	60	GC07P022725	20.6576	https://www.genecards.org/cgi-bin/carddisp.pl?gene=IL6
SLC6A4	Solute Carrier Family 6 Member 4	Protein Coding	P31645	56	GC17M030194	20.4408	https://www.genecards.org/cgi-bin/carddisp.pl?gene=SLC6A4
MAPK1	Mitogen-Activated Protein Kinase 1	Protein Coding	P28482	61	GC22M021759	20.3429	https://www.genecards.org/cgi-bin/carddisp.pl?gene=MAPK1
SCN5A	Sodium Voltage-Gated Channel Alpha Subunit 5	Protein Coding	Q14524	58	GC03M038672	20.3012	https://www.genecards.org/cgi-bin/carddisp.pl?gene=SCN5A
CALM1	Calmodulin 1	Protein Coding	P0DP23	54	GC14P090396	19.9563	https://www.genecards.org/cgi-bin/carddisp.pl?gene=CALM1
LINC01672	Long Intergenic Non-Protein Coding RNA 1672	RNA Gene		18	GC01P011469	19.6745	https://www.genecards.org/cgi-bin/carddisp.pl?gene=LINC01672
HSF1	Heat Shock Transcription Factor 1	Protein Coding	Q00613	56	GC08P144291	19.5145	https://www.genecards.org/cgi-bin/carddisp.pl?gene=HSF1
EIF2AK3	Eukaryotic Translation Initiation Factor 2 Alpha Kinase 3	Protein Coding	Q9NZJ5	58	GC02M088556	19.0133	https://www.genecards.org/cgi-bin/carddisp.pl?gene=EIF2AK3
GSR	Glutathione-Disulfide Reductase	Protein Coding	P00390	58	GC08M030678	18.4483	https://www.genecards.org/cgi-bin/carddisp.pl?gene=GSR
DSPP	Dentin Sialophosphoprotein	Protein Coding	Q9NZW4	47	GC04P087608	18.2018	https://www.genecards.org/cgi-bin/carddisp.pl?gene=DSPP
TMX2-CTNND1	TMX2-CTNND1 Readthrough (NMD Candidate)	RNA Gene		23	GC11P057712	17.4686	https://www.genecards.org/cgi-bin/carddisp.pl?gene=TMX2-CTNND1
SIRT1	Sirtuin 1	Protein Coding	Q96EB6	57	GC10P067884	17.2782	https://www.genecards.org/cgi-bin/carddisp.pl?gene=SIRT1
ANK2	Ankyrin 2	Protein Coding	Q01484	50	GC04P112732	17.2733	https://www.genecards.org/cgi-bin/carddisp.pl?gene=ANK2
SMAD5-AS1	SMAD5 Antisense RNA 1	RNA Gene	Q9Y6J3	28	GC05M136129	16.8458	https://www.genecards.org/cgi-bin/carddisp.pl?gene=SMAD5-AS1
MAPK10	Mitogen-Activated Protein Kinase 10	Protein Coding	P53779	55	GC04M085990	16.7247	https://www.genecards.org/cgi-bin/carddisp.pl?gene=MAPK10
CXCL8	C-X-C Motif Chemokine Ligand 8	Protein Coding	P10145	52	GC04P073740	16.7113	https://www.genecards.org/cgi-bin/carddisp.pl?gene=CXCL8
JUN	Jun Proto-Oncogene, AP-1 Transcription Factor Subunit	Protein Coding	P05412	58	GC01M058780	16.696	https://www.genecards.org/cgi-bin/carddisp.pl?gene=JUN
NR3C1	Nuclear Receptor Subfamily 3 Group C Member 1	Protein Coding	P04150	58	GC05M143277	16.6457	https://www.genecards.org/cgi-bin/carddisp.pl?gene=NR3C1
CASP3	Caspase 3	Protein Coding	P42574	58	GC04M184627	16.581	https://www.genecards.org/cgi-bin/carddisp.pl?gene=CASP3
BDNF	Brain Derived Neurotrophic Factor	Protein Coding	P23560	58	GC11M027654	16.1601	https://www.genecards.org/cgi-bin/carddisp.pl?gene=BDNF
PARP1	Poly(ADP-Ribose) Polymerase 1	Protein Coding	P09874	59	GC01M226360	16.0006	https://www.genecards.org/cgi-bin/carddisp.pl?gene=PARP1
FOS	Fos Proto-Oncogene, AP-1 Transcription Factor Subunit	Protein Coding	P01100	59	GC14P075278	15.902	https://www.genecards.org/cgi-bin/carddisp.pl?gene=FOS
MAPK9	Mitogen-Activated Protein Kinase 9	Protein Coding	P45984	56	GC05M180292	15.5793	https://www.genecards.org/cgi-bin/carddisp.pl?gene=MAPK9
HSPB1	Heat Shock Protein Family B (Small) Member 1	Protein Coding	P04792	60	GC07P076302	15.3669	https://www.genecards.org/cgi-bin/carddisp.pl?gene=HSPB1
MAP3K5	Mitogen-Activated Protein Kinase Kinase Kinase 5	Protein Coding	Q99683	57	GC06M136557	15.2297	https://www.genecards.org/cgi-bin/carddisp.pl?gene=MAP3K5
TGFB1	Transforming Growth Factor Beta 1	Protein Coding	P01137	61	GC19M041301	15.164	https://www.genecards.org/cgi-bin/carddisp.pl?gene=TGFB1
AKT1	AKT Serine/Threonine Kinase 1	Protein Coding	P31749	62	GC14M104769	15.0384	https://www.genecards.org/cgi-bin/carddisp.pl?gene=AKT1
IL1B	Interleukin 1 Beta	Protein Coding	P01584	56	GC02M112829	14.9349	https://www.genecards.org/cgi-bin/carddisp.pl?gene=IL1B
HSPA4	Heat Shock Protein Family A (Hsp70) Member 4	Protein Coding	P34932	51	GC05P133062	14.8607	https://www.genecards.org/cgi-bin/carddisp.pl?gene=HSPA4
PIEZO1	Piezo Type Mechanosensitive Ion Channel Component 1 (Er Blood Group)	Protein Coding	Q92508	49	GC16M088715	14.6816	https://www.genecards.org/cgi-bin/carddisp.pl?gene=PIEZO1
TXN	Thioredoxin	Protein Coding	P10599	54	GC09M110243	14.4548	https://www.genecards.org/cgi-bin/carddisp.pl?gene=TXN
LMNA	Lamin A/C	Protein Coding	P02545	58	GC01P156082	14.4264	https://www.genecards.org/cgi-bin/carddisp.pl?gene=LMNA
VCAM1	Vascular Cell Adhesion Molecule 1	Protein Coding	P19320	55	GC01P100719	14.3689	https://www.genecards.org/cgi-bin/carddisp.pl?gene=VCAM1
CERNA3	Competing Endogenous LncRNA 3 For MiR-645	RNA Gene		19	GC08P056101	14.2696	https://www.genecards.org/cgi-bin/carddisp.pl?gene=CERNA3
MTOR	Mechanistic Target Of Rapamycin Kinase	Protein Coding	P42345	64	GC01M011106	14.1782	https://www.genecards.org/cgi-bin/carddisp.pl?gene=MTOR
CACNA1C	Calcium Voltage-Gated Channel Subunit Alpha1 C	Protein Coding	Q13936	57	GC12P001970	13.9657	https://www.genecards.org/cgi-bin/carddisp.pl?gene=CACNA1C
NQO1	NAD(P)H Quinone Dehydrogenase 1	Protein Coding	P15559	56	GC16M069706	13.9376	https://www.genecards.org/cgi-bin/carddisp.pl?gene=NQO1
INS	Insulin	Protein Coding	P01308	56	GC11M002159	13.9206	https://www.genecards.org/cgi-bin/carddisp.pl?gene=INS
APP	Amyloid Beta Precursor Protein	Protein Coding	P05067	59	GC21M025880	13.92	https://www.genecards.org/cgi-bin/carddisp.pl?gene=APP
FOXO1	Forkhead Box O1	Protein Coding	Q12778	60	GC13M040555	13.8215	https://www.genecards.org/cgi-bin/carddisp.pl?gene=FOXO1
CRP	C-Reactive Protein	Protein Coding	P02741	54	GC01M160321	13.7681	https://www.genecards.org/cgi-bin/carddisp.pl?gene=CRP
PTGS2	Prostaglandin-Endoperoxide Synthase 2	Protein Coding	P35354	58	GC01M186671	13.7271	https://www.genecards.org/cgi-bin/carddisp.pl?gene=PTGS2
NFKB1	Nuclear Factor Kappa B Subunit 1	Protein Coding	P19838	61	GC04P102501	13.7144	https://www.genecards.org/cgi-bin/carddisp.pl?gene=NFKB1
LOC110806262	Solute Carrier Family 6 Member 4 Gene Promoter	Functional Element		9	GC17P030235	13.654	https://www.genecards.org/cgi-bin/carddisp.pl?gene=LOC110806262
KEAP1	Kelch Like ECH Associated Protein 1	Protein Coding	Q14145	56	GC19M010486	13.6046	https://www.genecards.org/cgi-bin/carddisp.pl?gene=KEAP1
H19	H19 Imprinted Maternally Expressed Transcript	RNA Gene		34	GC11M001995	13.5338	https://www.genecards.org/cgi-bin/carddisp.pl?gene=H19
BCL2	BCL2 Apoptosis Regulator	Protein Coding	P10415	59	GC18M063123	13.4942	https://www.genecards.org/cgi-bin/carddisp.pl?gene=BCL2
CCL2	C-C Motif Chemokine Ligand 2	Protein Coding	P13500	58	GC17P034255	13.3594	https://www.genecards.org/cgi-bin/carddisp.pl?gene=CCL2
ABL1	ABL Proto-Oncogene 1, Non-Receptor Tyrosine Kinase	Protein Coding	P00519	61	GC09P130713	13.3426	https://www.genecards.org/cgi-bin/carddisp.pl?gene=ABL1
XDH	Xanthine Dehydrogenase	Protein Coding	P47989	56	GC02M031334	13.3137	https://www.genecards.org/cgi-bin/carddisp.pl?gene=XDH
SELP	Selectin P	Protein Coding	P16109	54	GC01M169558	13.2512	https://www.genecards.org/cgi-bin/carddisp.pl?gene=SELP
HERPUD1	Homocysteine Inducible ER Protein With Ubiquitin Like Domain 1	Protein Coding	Q15011	44	GC16P056932	13.0351	https://www.genecards.org/cgi-bin/carddisp.pl?gene=HERPUD1
MPO	Myeloperoxidase	Protein Coding	P05164	61	GC17M058269	12.9846	https://www.genecards.org/cgi-bin/carddisp.pl?gene=MPO
MAPK3	Mitogen-Activated Protein Kinase 3	Protein Coding	P27361	57	GC16M043239	12.9516	https://www.genecards.org/cgi-bin/carddisp.pl?gene=MAPK3
CLU	Clusterin	Protein Coding	P10909	56	GC08M027596	12.8531	https://www.genecards.org/cgi-bin/carddisp.pl?gene=CLU
FOXO3	Forkhead Box O3	Protein Coding	O43524	56	GC06P108559	12.6774	https://www.genecards.org/cgi-bin/carddisp.pl?gene=FOXO3
NOS2	Nitric Oxide Synthase 2	Protein Coding	P35228	58	GC17M027756	12.6766	https://www.genecards.org/cgi-bin/carddisp.pl?gene=NOS2
HSP90AA1	Heat Shock Protein 90 Alpha Family Class A Member 1	Protein Coding	P07900	60	GC14M102080	12.3749	https://www.genecards.org/cgi-bin/carddisp.pl?gene=HSP90AA1
ACE	Angiotensin I Converting Enzyme	Protein Coding	P12821	60	GC17P063477	12.2976	https://www.genecards.org/cgi-bin/carddisp.pl?gene=ACE
ALB	Albumin	Protein Coding	P02768	57	GC04P073397	12.2868	https://www.genecards.org/cgi-bin/carddisp.pl?gene=ALB
ICAM1	Intercellular Adhesion Molecule 1	Protein Coding	P05362	59	GC19P102315	12.254	https://www.genecards.org/cgi-bin/carddisp.pl?gene=ICAM1
BAX	BCL2 Associated X, Apoptosis Regulator	Protein Coding	Q07812	60	GC19P048954	12.2438	https://www.genecards.org/cgi-bin/carddisp.pl?gene=BAX
SRC	SRC Proto-Oncogene, Non-Receptor Tyrosine Kinase	Protein Coding	P12931	60	GC20P037344	11.9953	https://www.genecards.org/cgi-bin/carddisp.pl?gene=SRC
SELE	Selectin E	Protein Coding	P16581	52	GC01M169722	11.8782	https://www.genecards.org/cgi-bin/carddisp.pl?gene=SELE
MAP2K7	Mitogen-Activated Protein Kinase Kinase 7	Protein Coding	O14733	52	GC19P007903	11.8697	https://www.genecards.org/cgi-bin/carddisp.pl?gene=MAP2K7
GPX1	Glutathione Peroxidase 1	Protein Coding	P07203	51	GC03M053491	11.8648	https://www.genecards.org/cgi-bin/carddisp.pl?gene=GPX1
MIR7-3HG	MIR7-3 Host Gene	RNA Gene	Q8N6C7	33	GC19P102033	11.8588	https://www.genecards.org/cgi-bin/carddisp.pl?gene=MIR7-3HG
HSPA8	Heat Shock Protein Family A (Hsp70) Member 8	Protein Coding	P11142	58	GC11M123057	11.8479	https://www.genecards.org/cgi-bin/carddisp.pl?gene=HSPA8
VEGFA	Vascular Endothelial Growth Factor A	Protein Coding	P15692	57	GC06P043770	11.765	https://www.genecards.org/cgi-bin/carddisp.pl?gene=VEGFA
CYCS	Cytochrome C, Somatic	Protein Coding	P99999	57	GC07M025118	11.6913	https://www.genecards.org/cgi-bin/carddisp.pl?gene=CYCS
PRKAA2	Protein Kinase AMP-Activated Catalytic Subunit Alpha 2	Protein Coding	P54646	58	GC01P056645	11.6905	https://www.genecards.org/cgi-bin/carddisp.pl?gene=PRKAA2
EMSLR	E2F1 MRNA Stabilizing LncRNA	RNA Gene		19	GC07P105158	11.5886	https://www.genecards.org/cgi-bin/carddisp.pl?gene=EMSLR
KCNH2	Potassium Voltage-Gated Channel Subfamily H Member 2	Protein Coding	Q12809	58	GC07M150944	11.5767	https://www.genecards.org/cgi-bin/carddisp.pl?gene=KCNH2
SELL	Selectin L	Protein Coding	P14151	51	GC01M169690	11.4663	https://www.genecards.org/cgi-bin/carddisp.pl?gene=SELL
TRA-TGC7-1	TRNA-Ala (Anticodon TGC) 7-1	RNA Gene		14	GC06M090560	11.4285	https://www.genecards.org/cgi-bin/carddisp.pl?gene=TRA-TGC7-1
KLF2	KLF Transcription Factor 2	Protein Coding	Q9Y5W3	48	GC19P102608	11.2652	https://www.genecards.org/cgi-bin/carddisp.pl?gene=KLF2
ATF2	Activating Transcription Factor 2	Protein Coding	P15336	56	GC02M175072	11.2212	https://www.genecards.org/cgi-bin/carddisp.pl?gene=ATF2
GP1BA	Glycoprotein Ib Platelet Subunit Alpha	Protein Coding	P07359	56	GC17P004932	11.1994	https://www.genecards.org/cgi-bin/carddisp.pl?gene=GP1BA
MAPKAPK2	MAPK Activated Protein Kinase 2	Protein Coding	P49137	54	GC01P206684	11.1189	https://www.genecards.org/cgi-bin/carddisp.pl?gene=MAPKAPK2
SNORD15A	Small Nucleolar RNA, C/D Box 15A	RNA Gene		23	GC11P075400	10.9594	https://www.genecards.org/cgi-bin/carddisp.pl?gene=SNORD15A
PGR-AS1	PGR Antisense RNA 1	RNA Gene		16	GC11P101131	10.9469	https://www.genecards.org/cgi-bin/carddisp.pl?gene=PGR-AS1
NR3C2	Nuclear Receptor Subfamily 3 Group C Member 2	Protein Coding	P08235	55	GC04M148078	10.9416	https://www.genecards.org/cgi-bin/carddisp.pl?gene=NR3C2
CDKN1A	Cyclin Dependent Kinase Inhibitor 1A	Protein Coding	P38936	58	GC06P125635	10.8988	https://www.genecards.org/cgi-bin/carddisp.pl?gene=CDKN1A
ADAMTS13	ADAM Metallopeptidase With Thrombospondin Type 1 Motif 13	Protein Coding	Q76LX8	56	GC09P133414	10.8905	https://www.genecards.org/cgi-bin/carddisp.pl?gene=ADAMTS13
APOE	Apolipoprotein E	Protein Coding	P02649	58	GC19P103269	10.8679	https://www.genecards.org/cgi-bin/carddisp.pl?gene=APOE
SQSTM1	Sequestosome 1	Protein Coding	Q13501	58	GC05P179806	10.8436	https://www.genecards.org/cgi-bin/carddisp.pl?gene=SQSTM1
NPY	Neuropeptide Y	Protein Coding	P01303	52	GC07P024290	10.8317	https://www.genecards.org/cgi-bin/carddisp.pl?gene=NPY
RMRP	RNA Component Of Mitochondrial RNA Processing Endoribonuclease	RNA Gene		30	GC09M035655	10.8045	https://www.genecards.org/cgi-bin/carddisp.pl?gene=RMRP
MAPT	Microtubule Associated Protein Tau	Protein Coding	P10636	58	GC17P045894	10.756	https://www.genecards.org/cgi-bin/carddisp.pl?gene=MAPT
MAP2K4	Mitogen-Activated Protein Kinase Kinase 4	Protein Coding	P45985	56	GC17P012020	10.7197	https://www.genecards.org/cgi-bin/carddisp.pl?gene=MAP2K4
SP1	Sp1 Transcription Factor	Protein Coding	P08047	55	GC12P053380	10.5082	https://www.genecards.org/cgi-bin/carddisp.pl?gene=SP1
EDN1	Endothelin 1	Protein Coding	P05305	57	GC06P012236	10.3715	https://www.genecards.org/cgi-bin/carddisp.pl?gene=EDN1
TXNIP	Thioredoxin Interacting Protein	Protein Coding	Q9H3M7	47	GC01M145992	10.1981	https://www.genecards.org/cgi-bin/carddisp.pl?gene=TXNIP
MMP2	Matrix Metallopeptidase 2	Protein Coding	P08253	61	GC16P067771	10.1837	https://www.genecards.org/cgi-bin/carddisp.pl?gene=MMP2
MDM2	MDM2 Proto-Oncogene	Protein Coding	Q00987	62	GC12P068808	10.1617	https://www.genecards.org/cgi-bin/carddisp.pl?gene=MDM2
RARA	Retinoic Acid Receptor Alpha	Protein Coding	P10276	58	GC17P040309	10.1458	https://www.genecards.org/cgi-bin/carddisp.pl?gene=RARA
CDKN2A	Cyclin Dependent Kinase Inhibitor 2A	Protein Coding	Q8N726	60	GC09M021967	10.1375	https://www.genecards.org/cgi-bin/carddisp.pl?gene=CDKN2A
PRKAA1	Protein Kinase AMP-Activated Catalytic Subunit Alpha 1	Protein Coding	Q13131	55	GC05M040759	10.0549	https://www.genecards.org/cgi-bin/carddisp.pl?gene=PRKAA1
PECAM1	Platelet And Endothelial Cell Adhesion Molecule 1	Protein Coding	P16284	50	GC17M064319	9.91713	https://www.genecards.org/cgi-bin/carddisp.pl?gene=PECAM1
GCH1	GTP Cyclohydrolase 1	Protein Coding	P30793	56	GC14M054842	9.90442	https://www.genecards.org/cgi-bin/carddisp.pl?gene=GCH1
RHOA	Ras Homolog Family Member A	Protein Coding	P61586	58	GC03M049359	9.85535	https://www.genecards.org/cgi-bin/carddisp.pl?gene=RHOA
HIF1A	Hypoxia Inducible Factor 1 Subunit Alpha	Protein Coding	Q16665	57	GC14P061695	9.85234	https://www.genecards.org/cgi-bin/carddisp.pl?gene=HIF1A
PRKCD	Protein Kinase C Delta	Protein Coding	Q05655	60	GC03P053156	9.8222	https://www.genecards.org/cgi-bin/carddisp.pl?gene=PRKCD
PTK2	Protein Tyrosine Kinase 2	Protein Coding	Q05397	56	GC08M140657	9.81803	https://www.genecards.org/cgi-bin/carddisp.pl?gene=PTK2
MIR21	MicroRNA 21	RNA Gene		31	GC17P102034	9.76951	https://www.genecards.org/cgi-bin/carddisp.pl?gene=MIR21
TLR4	Toll Like Receptor 4	Protein Coding	O00206	60	GC09P117704	9.75492	https://www.genecards.org/cgi-bin/carddisp.pl?gene=TLR4
EP300	E1A Binding Protein P300	Protein Coding	Q09472	61	GC22P065232	9.63021	https://www.genecards.org/cgi-bin/carddisp.pl?gene=EP300
GSK3B	Glycogen Synthase Kinase 3 Beta	Protein Coding	P49841	59	GC03M119821	9.6293	https://www.genecards.org/cgi-bin/carddisp.pl?gene=GSK3B
CASP9	Caspase 9	Protein Coding	P55211	56	GC01M015491	9.62314	https://www.genecards.org/cgi-bin/carddisp.pl?gene=CASP9
MYC	MYC Proto-Oncogene, BHLH Transcription Factor	Protein Coding	P01106	61	GC08P127735	9.52131	https://www.genecards.org/cgi-bin/carddisp.pl?gene=MYC
CYBB	Cytochrome B-245 Beta Chain	Protein Coding	P04839	57	GC0XP037780	9.50833	https://www.genecards.org/cgi-bin/carddisp.pl?gene=CYBB
MAP2K1	Mitogen-Activated Protein Kinase Kinase 1	Protein Coding	Q02750	63	GC15P066386	9.45902	https://www.genecards.org/cgi-bin/carddisp.pl?gene=MAP2K1
DSP	Desmoplakin	Protein Coding	P15924	58	GC06P007541	9.42522	https://www.genecards.org/cgi-bin/carddisp.pl?gene=DSP
CAV1	Caveolin 1	Protein Coding	Q03135	57	GC07P116524	9.3508	https://www.genecards.org/cgi-bin/carddisp.pl?gene=CAV1
EGF	Epidermal Growth Factor	Protein Coding	P01133	60	GC04P109912	9.25403	https://www.genecards.org/cgi-bin/carddisp.pl?gene=EGF
KRT5	Keratin 5	Protein Coding	P13647	54	GC12M052514	9.22635	https://www.genecards.org/cgi-bin/carddisp.pl?gene=KRT5
NOX4	NADPH Oxidase 4	Protein Coding	Q9NPH5	51	GC11M089324	9.2254	https://www.genecards.org/cgi-bin/carddisp.pl?gene=NOX4
GAPDH	Glyceraldehyde-3-Phosphate Dehydrogenase	Protein Coding	P04406	59	GC12P035940	9.13874	https://www.genecards.org/cgi-bin/carddisp.pl?gene=GAPDH
ITGB1	Integrin Subunit Beta 1	Protein Coding	P05556	58	GC10M035364	9.10899	https://www.genecards.org/cgi-bin/carddisp.pl?gene=ITGB1
IL1A	Interleukin 1 Alpha	Protein Coding	P01583	54	GC02M112773	9.10317	https://www.genecards.org/cgi-bin/carddisp.pl?gene=IL1A
BRCA1	BRCA1 DNA Repair Associated	Protein Coding	P38398	59	GC17M043044	9.10066	https://www.genecards.org/cgi-bin/carddisp.pl?gene=BRCA1
SLC2A1	Solute Carrier Family 2 Member 1	Protein Coding	P11166	61	GC01M042925	9.07173	https://www.genecards.org/cgi-bin/carddisp.pl?gene=SLC2A1
PIK3CG	Phosphatidylinositol-4,5-Bisphosphate 3-Kinase Catalytic Subunit Gamma	Protein Coding	P48736	57	GC07P106865	8.9982	https://www.genecards.org/cgi-bin/carddisp.pl?gene=PIK3CG
ROCK1	Rho Associated Coiled-Coil Containing Protein Kinase 1	Protein Coding	Q13464	57	GC18M032996	8.98328	https://www.genecards.org/cgi-bin/carddisp.pl?gene=ROCK1
RXRA	Retinoid X Receptor Alpha	Protein Coding	P19793	57	GC09P134317	8.95143	https://www.genecards.org/cgi-bin/carddisp.pl?gene=RXRA
SHC1	SHC Adaptor Protein 1	Protein Coding	P29353	52	GC01M154962	8.8992	https://www.genecards.org/cgi-bin/carddisp.pl?gene=SHC1
CP	Ceruloplasmin	Protein Coding	P00450	57	GC03M149162	8.89877	https://www.genecards.org/cgi-bin/carddisp.pl?gene=CP
IL10	Interleukin 10	Protein Coding	P22301	56	GC01M206767	8.88331	https://www.genecards.org/cgi-bin/carddisp.pl?gene=IL10
SOD3	Superoxide Dismutase 3	Protein Coding	P08294	52	GC04P024798	8.85405	https://www.genecards.org/cgi-bin/carddisp.pl?gene=SOD3
CYP1A1	Cytochrome P450 Family 1 Subfamily A Member 1	Protein Coding	P04798	55	GC15M074719	8.84673	https://www.genecards.org/cgi-bin/carddisp.pl?gene=CYP1A1
CTNNB1	Catenin Beta 1	Protein Coding	P35222	62	GC03P041194	8.84078	https://www.genecards.org/cgi-bin/carddisp.pl?gene=CTNNB1
RAC1	Rac Family Small GTPase 1	Protein Coding	P63000	57	GC07P010187	8.83099	https://www.genecards.org/cgi-bin/carddisp.pl?gene=RAC1
KNG1	Kininogen 1	Protein Coding	P01042	57	GC03P186717	8.72655	https://www.genecards.org/cgi-bin/carddisp.pl?gene=KNG1
CYBA	Cytochrome B-245 Alpha Chain	Protein Coding	P13498	55	GC16M088643	8.68848	https://www.genecards.org/cgi-bin/carddisp.pl?gene=CYBA
BCL2L1	BCL2 Like 1	Protein Coding	Q07817	57	GC20M031664	8.68106	https://www.genecards.org/cgi-bin/carddisp.pl?gene=BCL2L1
ANXA5	Annexin A5	Protein Coding	P08758	56	GC04M121667	8.66186	https://www.genecards.org/cgi-bin/carddisp.pl?gene=ANXA5
OLR1	Oxidized Low Density Lipoprotein Receptor 1	Protein Coding	P78380	51	GC12M028037	8.6286	https://www.genecards.org/cgi-bin/carddisp.pl?gene=OLR1
NOS1	Nitric Oxide Synthase 1	Protein Coding	P29475	57	GC12M117208	8.61661	https://www.genecards.org/cgi-bin/carddisp.pl?gene=NOS1
SERPINE1	Serpin Family E Member 1	Protein Coding	P05121	59	GC07P101127	8.59705	https://www.genecards.org/cgi-bin/carddisp.pl?gene=SERPINE1
THBD	Thrombomodulin	Protein Coding	P07204	55	GC20M023026	8.54875	https://www.genecards.org/cgi-bin/carddisp.pl?gene=THBD
MMP9	Matrix Metallopeptidase 9	Protein Coding	P14780	62	GC20P046008	8.43584	https://www.genecards.org/cgi-bin/carddisp.pl?gene=MMP9
KDR	Kinase Insert Domain Receptor	Protein Coding	P35968	62	GC04M055078	8.41499	https://www.genecards.org/cgi-bin/carddisp.pl?gene=KDR
EGR1	Early Growth Response 1	Protein Coding	P18146	53	GC05P138465	8.38638	https://www.genecards.org/cgi-bin/carddisp.pl?gene=EGR1
APEX1	Apurinic/Apyrimidinic Endodeoxyribonuclease 1	Protein Coding	P27695	54	GC14P020455	8.38201	https://www.genecards.org/cgi-bin/carddisp.pl?gene=APEX1
CFTR	CF Transmembrane Conductance Regulator	Protein Coding	P13569	60	GC07P117287	8.36356	https://www.genecards.org/cgi-bin/carddisp.pl?gene=CFTR
SCARNA5	Small Cajal Body-Specific RNA 5	RNA Gene		23	GC02P233275	8.36024	https://www.genecards.org/cgi-bin/carddisp.pl?gene=SCARNA5
STAT3	Signal Transducer And Activator Of Transcription 3	Protein Coding	P40763	62	GC17M042313	8.32756	https://www.genecards.org/cgi-bin/carddisp.pl?gene=STAT3
HTRA2	HtrA Serine Peptidase 2	Protein Coding	O43464	54	GC02P074529	8.29534	https://www.genecards.org/cgi-bin/carddisp.pl?gene=HTRA2
CRYAB	Crystallin Alpha B	Protein Coding	P02511	55	GC11M111908	8.24123	https://www.genecards.org/cgi-bin/carddisp.pl?gene=CRYAB
LINC02605	Long Intergenic Non-Protein Coding RNA 2605	RNA Gene		19	GC08P078838	8.23647	https://www.genecards.org/cgi-bin/carddisp.pl?gene=LINC02605
ADIPOQ	Adiponectin, C1Q And Collagen Domain Containing	Protein Coding	Q15848	55	GC03P186842	8.23411	https://www.genecards.org/cgi-bin/carddisp.pl?gene=ADIPOQ
OGG1	8-Oxoguanine DNA Glycosylase	Protein Coding	O15527	56	GC03P020193	8.22989	https://www.genecards.org/cgi-bin/carddisp.pl?gene=OGG1
FAS	Fas Cell Surface Death Receptor	Protein Coding	P25445	58	GC10P106652	8.22951	https://www.genecards.org/cgi-bin/carddisp.pl?gene=FAS
ITGB2	Integrin Subunit Beta 2	Protein Coding	P05107	59	GC21M044885	8.22309	https://www.genecards.org/cgi-bin/carddisp.pl?gene=ITGB2
ATP2A2	ATPase Sarcoplasmic/Endoplasmic Reticulum Ca2+ Transporting 2	Protein Coding	P16615	60	GC12P110280	8.15241	https://www.genecards.org/cgi-bin/carddisp.pl?gene=ATP2A2
PPARGC1A	PPARG Coactivator 1 Alpha	Protein Coding	Q9UBK2	55	GC04M023755	8.11401	https://www.genecards.org/cgi-bin/carddisp.pl?gene=PPARGC1A
KRT14	Keratin 14	Protein Coding	P02533	55	GC17M041582	8.10765	https://www.genecards.org/cgi-bin/carddisp.pl?gene=KRT14
MIR34A	MicroRNA 34a	RNA Gene		29	GC01M013270	8.09147	https://www.genecards.org/cgi-bin/carddisp.pl?gene=MIR34A
GAS5	Growth Arrest Specific 5	RNA Gene		30	GC01M173947	8.07791	https://www.genecards.org/cgi-bin/carddisp.pl?gene=GAS5
F8	Coagulation Factor VIII	Protein Coding	P00451	56	GC0XM154835	8.07024	https://www.genecards.org/cgi-bin/carddisp.pl?gene=F8
TXNRD1	Thioredoxin Reductase 1	Protein Coding	Q16881	52	GC12P104215	8.06138	https://www.genecards.org/cgi-bin/carddisp.pl?gene=TXNRD1
THBS1	Thrombospondin 1	Protein Coding	P07996	54	GC15P039581	8.04516	https://www.genecards.org/cgi-bin/carddisp.pl?gene=THBS1
PPARG	Peroxisome Proliferator Activated Receptor Gamma	Protein Coding	P37231	61	GC03P012287	7.987	https://www.genecards.org/cgi-bin/carddisp.pl?gene=PPARG
ADRB2	Adrenoceptor Beta 2	Protein Coding	P07550	56	GC05P150836	7.96686	https://www.genecards.org/cgi-bin/carddisp.pl?gene=ADRB2
CD36	CD36 Molecule	Protein Coding	P16671	58	GC07P080369	7.95755	https://www.genecards.org/cgi-bin/carddisp.pl?gene=CD36
DLEU2	Deleted In Lymphocytic Leukemia 2	RNA Gene		30	GC13M049913	7.94122	https://www.genecards.org/cgi-bin/carddisp.pl?gene=DLEU2
PTGIS	Prostaglandin I2 Synthase	Protein Coding	Q16647	54	GC20M049503	7.93397	https://www.genecards.org/cgi-bin/carddisp.pl?gene=PTGIS
CREB3L1	CAMP Responsive Element Binding Protein 3 Like 1	Protein Coding	Q96BA8	50	GC11P047373	7.92339	https://www.genecards.org/cgi-bin/carddisp.pl?gene=CREB3L1
NOTCH1	Notch Receptor 1	Protein Coding	P46531	61	GC09M138590	7.91446	https://www.genecards.org/cgi-bin/carddisp.pl?gene=NOTCH1
TBCD	Tubulin Folding Cofactor D	Protein Coding	Q9BTW9	49	GC17P082752	7.91135	https://www.genecards.org/cgi-bin/carddisp.pl?gene=TBCD
PLEC	Plectin	Protein Coding	Q15149	52	GC08M146461	7.90842	https://www.genecards.org/cgi-bin/carddisp.pl?gene=PLEC
MMP1	Matrix Metallopeptidase 1	Protein Coding	P03956	58	GC11M121934	7.88718	https://www.genecards.org/cgi-bin/carddisp.pl?gene=MMP1
MEG3	Maternally Expressed 3	RNA Gene		34	GC14P115583	7.8624	https://www.genecards.org/cgi-bin/carddisp.pl?gene=MEG3
HMGB1	High Mobility Group Box 1	Protein Coding	P09429	57	GC13M030456	7.85336	https://www.genecards.org/cgi-bin/carddisp.pl?gene=HMGB1
HSPD1	Heat Shock Protein Family D (Hsp60) Member 1	Protein Coding	P10809	57	GC02M197486	7.84492	https://www.genecards.org/cgi-bin/carddisp.pl?gene=HSPD1
FN1	Fibronectin 1	Protein Coding	P02751	59	GC02M215360	7.80531	https://www.genecards.org/cgi-bin/carddisp.pl?gene=FN1
SGK1	Serum/Glucocorticoid Regulated Kinase 1	Protein Coding	O00141	57	GC06M134169	7.76103	https://www.genecards.org/cgi-bin/carddisp.pl?gene=SGK1
GJA1	Gap Junction Protein Alpha 1	Protein Coding	P17302	59	GC06P126877	7.71241	https://www.genecards.org/cgi-bin/carddisp.pl?gene=GJA1
ESR1	Estrogen Receptor 1	Protein Coding	P03372	62	GC06P151656	7.6947	https://www.genecards.org/cgi-bin/carddisp.pl?gene=ESR1
CREB3	CAMP Responsive Element Binding Protein 3	Protein Coding	O43889	44	GC09P055675	7.69262	https://www.genecards.org/cgi-bin/carddisp.pl?gene=CREB3
PKD1	Polycystin 1, Transient Receptor Potential Channel Interacting	Protein Coding	P98161	54	GC16M017307	7.68417	https://www.genecards.org/cgi-bin/carddisp.pl?gene=PKD1
MIR34C	MicroRNA 34c	RNA Gene		28	GC11P112372	7.67741	https://www.genecards.org/cgi-bin/carddisp.pl?gene=MIR34C
PLAT	Plasminogen Activator, Tissue Type	Protein Coding	P00750	57	GC08M042174	7.66431	https://www.genecards.org/cgi-bin/carddisp.pl?gene=PLAT
HBB	Hemoglobin Subunit Beta	Protein Coding	P68871	54	GC11M010416	7.66365	https://www.genecards.org/cgi-bin/carddisp.pl?gene=HBB
RELA	RELA Proto-Oncogene, NF-KB Subunit	Protein Coding	Q04206	59	GC11M065653	7.63908	https://www.genecards.org/cgi-bin/carddisp.pl?gene=RELA
CDH5	Cadherin 5	Protein Coding	P33151	55	GC16P066366	7.6383	https://www.genecards.org/cgi-bin/carddisp.pl?gene=CDH5
F3	Coagulation Factor III, Tissue Factor	Protein Coding	P13726	54	GC01M094825	7.62339	https://www.genecards.org/cgi-bin/carddisp.pl?gene=F3
CTSB	Cathepsin B	Protein Coding	P07858	60	GC08M011842	7.59863	https://www.genecards.org/cgi-bin/carddisp.pl?gene=CTSB
CALR	Calreticulin	Protein Coding	P27797	60	GC19P012938	7.59741	https://www.genecards.org/cgi-bin/carddisp.pl?gene=CALR
PTEN	Phosphatase And Tensin Homolog	Protein Coding	P60484	60	GC10P106636	7.59037	https://www.genecards.org/cgi-bin/carddisp.pl?gene=PTEN
PIK3R1	Phosphoinositide-3-Kinase Regulatory Subunit 1	Protein Coding	P27986	60	GC05P068215	7.5823	https://www.genecards.org/cgi-bin/carddisp.pl?gene=PIK3R1
IGF1	Insulin Like Growth Factor 1	Protein Coding	P05019	57	GC12M102395	7.54736	https://www.genecards.org/cgi-bin/carddisp.pl?gene=IGF1
PTK2B	Protein Tyrosine Kinase 2 Beta	Protein Coding	Q14289	57	GC08P027311	7.52743	https://www.genecards.org/cgi-bin/carddisp.pl?gene=PTK2B
CEBPB	CCAAT Enhancer Binding Protein Beta	Protein Coding	P17676	52	GC20P050190	7.52491	https://www.genecards.org/cgi-bin/carddisp.pl?gene=CEBPB
CUL3	Cullin 3	Protein Coding	Q13618	57	GC02M224470	7.49298	https://www.genecards.org/cgi-bin/carddisp.pl?gene=CUL3
PLAU	Plasminogen Activator, Urokinase	Protein Coding	P00749	60	GC10P073909	7.49062	https://www.genecards.org/cgi-bin/carddisp.pl?gene=PLAU
LINC00520	Long Intergenic Non-Protein Coding RNA 520	RNA Gene		24	GC14M055781	7.45232	https://www.genecards.org/cgi-bin/carddisp.pl?gene=LINC00520
RAD51	RAD51 Recombinase	Protein Coding	Q06609	59	GC15P040694	7.45079	https://www.genecards.org/cgi-bin/carddisp.pl?gene=RAD51
NOX1	NADPH Oxidase 1	Protein Coding	Q9Y5S8	51	GC0XM100843	7.41665	https://www.genecards.org/cgi-bin/carddisp.pl?gene=NOX1
CDC42	Cell Division Cycle 42	Protein Coding	P60953	59	GC01P022052	7.39189	https://www.genecards.org/cgi-bin/carddisp.pl?gene=CDC42
HDAC6	Histone Deacetylase 6	Protein Coding	Q9UBN7	62	GC0XP048801	7.37717	https://www.genecards.org/cgi-bin/carddisp.pl?gene=HDAC6
TF	Transferrin	Protein Coding	P02787	59	GC03P138152	7.32142	https://www.genecards.org/cgi-bin/carddisp.pl?gene=TF
GADD45A	Growth Arrest And DNA Damage Inducible Alpha	Protein Coding	P24522	52	GC01P067685	7.31812	https://www.genecards.org/cgi-bin/carddisp.pl?gene=GADD45A
MAPK7	Mitogen-Activated Protein Kinase 7	Protein Coding	Q13164	56	GC17P100863	7.29179	https://www.genecards.org/cgi-bin/carddisp.pl?gene=MAPK7
AGTR1	Angiotensin II Receptor Type 1	Protein Coding	P30556	60	GC03P148697	7.27163	https://www.genecards.org/cgi-bin/carddisp.pl?gene=AGTR1
PTGS1	Prostaglandin-Endoperoxide Synthase 1	Protein Coding	P23219	55	GC09P122370	7.2475	https://www.genecards.org/cgi-bin/carddisp.pl?gene=PTGS1
FAM120A	Family With Sequence Similarity 120 Member A	Protein Coding	Q9NZB2	42	GC09P098492	7.22543	https://www.genecards.org/cgi-bin/carddisp.pl?gene=FAM120A
LEP	Leptin	Protein Coding	P41159	55	GC07P128241	7.20015	https://www.genecards.org/cgi-bin/carddisp.pl?gene=LEP
RPS27A	Ribosomal Protein S27a	Protein Coding	P62979	51	GC02P055231	7.19246	https://www.genecards.org/cgi-bin/carddisp.pl?gene=RPS27A
SELPLG	Selectin P Ligand	Protein Coding	Q14242	52	GC12M108621	7.16757	https://www.genecards.org/cgi-bin/carddisp.pl?gene=SELPLG
P4HB	Prolyl 4-Hydroxylase Subunit Beta	Protein Coding	P07237	58	GC17M081843	7.12674	https://www.genecards.org/cgi-bin/carddisp.pl?gene=P4HB
MIR125A	MicroRNA 125a	RNA Gene		28	GC19P103569	7.11005	https://www.genecards.org/cgi-bin/carddisp.pl?gene=MIR125A
MIR17	MicroRNA 17	RNA Gene		26	GC13P091350	7.0784	https://www.genecards.org/cgi-bin/carddisp.pl?gene=MIR17
QKI	QKI, KH Domain Containing RNA Binding	Protein Coding	Q96PU8	49	GC06P163414	7.06413	https://www.genecards.org/cgi-bin/carddisp.pl?gene=QKI
PXN	Paxillin	Protein Coding	P49023	54	GC12M120210	7.0613	https://www.genecards.org/cgi-bin/carddisp.pl?gene=PXN
SESN1	Sestrin 1	Protein Coding	Q9Y6P5	45	GC06M108986	7.05782	https://www.genecards.org/cgi-bin/carddisp.pl?gene=SESN1
PPARA	Peroxisome Proliferator Activated Receptor Alpha	Protein Coding	Q07869	53	GC22P046150	7.05661	https://www.genecards.org/cgi-bin/carddisp.pl?gene=PPARA
KCNJ2	Potassium Inwardly Rectifying Channel Subfamily J Member 2	Protein Coding	P63252	57	GC17P070168	7.02884	https://www.genecards.org/cgi-bin/carddisp.pl?gene=KCNJ2
SLC6A3	Solute Carrier Family 6 Member 3	Protein Coding	Q01959	58	GC05M001392	6.99105	https://www.genecards.org/cgi-bin/carddisp.pl?gene=SLC6A3
TUG1	Taurine Up-Regulated 1	Protein Coding	A0A6I8PU40	32	GC22P030969	6.98339	https://www.genecards.org/cgi-bin/carddisp.pl?gene=TUG1
KLF4	KLF Transcription Factor 4	Protein Coding	O43474	55	GC09M107484	6.93377	https://www.genecards.org/cgi-bin/carddisp.pl?gene=KLF4
PRKCA	Protein Kinase C Alpha	Protein Coding	P17252	59	GC17P066302	6.93028	https://www.genecards.org/cgi-bin/carddisp.pl?gene=PRKCA
GCLM	Glutamate-Cysteine Ligase Modifier Subunit	Protein Coding	P48507	49	GC01M093885	6.90858	https://www.genecards.org/cgi-bin/carddisp.pl?gene=GCLM
MAP3K1	Mitogen-Activated Protein Kinase Kinase Kinase 1	Protein Coding	Q13233	57	GC05P056815	6.89475	https://www.genecards.org/cgi-bin/carddisp.pl?gene=MAP3K1
CASP8	Caspase 8	Protein Coding	Q14790	61	GC02P201233	6.88236	https://www.genecards.org/cgi-bin/carddisp.pl?gene=CASP8
WARS1	Tryptophanyl-TRNA Synthetase 1	Protein Coding	P23381	54	GC14M118710	6.84894	https://www.genecards.org/cgi-bin/carddisp.pl?gene=WARS1
SYNPO2	Synaptopodin 2	Protein Coding	Q9UMS6	47	GC04P118850	6.83904	https://www.genecards.org/cgi-bin/carddisp.pl?gene=SYNPO2
GDF15	Growth Differentiation Factor 15	Protein Coding	Q99988	51	GC19P102651	6.81836	https://www.genecards.org/cgi-bin/carddisp.pl?gene=GDF15
CTNND1	Catenin Delta 1	Protein Coding	O60716	53	GC11P058548	6.79261	https://www.genecards.org/cgi-bin/carddisp.pl?gene=CTNND1
LOC110973015	NOS3 5' Regulatory Region	Functional Element		3	GC07P150988	6.78454	https://www.genecards.org/cgi-bin/carddisp.pl?gene=LOC110973015
TRP-AGG2-5	TRNA-Pro (Anticodon AGG) 2-5	RNA Gene		17	GC14M026459	6.77342	https://www.genecards.org/cgi-bin/carddisp.pl?gene=TRP-AGG2-5
AGER	Advanced Glycosylation End-Product Specific Receptor	Protein Coding	Q15109	55	GC06M032180	6.74344	https://www.genecards.org/cgi-bin/carddisp.pl?gene=AGER
PLG	Plasminogen	Protein Coding	P00747	58	GC06P160702	6.72019	https://www.genecards.org/cgi-bin/carddisp.pl?gene=PLG
CDK1	Cyclin Dependent Kinase 1	Protein Coding	P06493	56	GC10P060772	6.70256	https://www.genecards.org/cgi-bin/carddisp.pl?gene=CDK1
VIM	Vimentin	Protein Coding	P08670	60	GC10P017227	6.68728	https://www.genecards.org/cgi-bin/carddisp.pl?gene=VIM
F2	Coagulation Factor II, Thrombin	Protein Coding	P00734	58	GC11P047386	6.68168	https://www.genecards.org/cgi-bin/carddisp.pl?gene=F2
SYK	Spleen Associated Tyrosine Kinase	Protein Coding	P43405	58	GC09P098395	6.67692	https://www.genecards.org/cgi-bin/carddisp.pl?gene=SYK
CCN2	Cellular Communication Network Factor 2	Protein Coding	P29279	54	GC06M131948	6.67118	https://www.genecards.org/cgi-bin/carddisp.pl?gene=CCN2
IFNG	Interferon Gamma	Protein Coding	P01579	59	GC12M068154	6.62734	https://www.genecards.org/cgi-bin/carddisp.pl?gene=IFNG
COL1A1	Collagen Type I Alpha 1 Chain	Protein Coding	P02452	57	GC17M072174	6.61788	https://www.genecards.org/cgi-bin/carddisp.pl?gene=COL1A1
PAK1	P21 (RAC1) Activated Kinase 1	Protein Coding	Q13153	60	GC11M121650	6.60364	https://www.genecards.org/cgi-bin/carddisp.pl?gene=PAK1
PON2	Paraoxonase 2	Protein Coding	Q15165	51	GC07M095404	6.59913	https://www.genecards.org/cgi-bin/carddisp.pl?gene=PON2
DUSP1	Dual Specificity Phosphatase 1	Protein Coding	P28562	54	GC05M172768	6.59881	https://www.genecards.org/cgi-bin/carddisp.pl?gene=DUSP1
CDKN3	Cyclin Dependent Kinase Inhibitor 3	Protein Coding	Q16667	50	GC14P054398	6.57918	https://www.genecards.org/cgi-bin/carddisp.pl?gene=CDKN3
MIR133B	MicroRNA 133b	RNA Gene		29	GC06P052148	6.56539	https://www.genecards.org/cgi-bin/carddisp.pl?gene=MIR133B
BRAF	B-Raf Proto-Oncogene, Serine/Threonine Kinase	Protein Coding	P15056	62	GC07M140762	6.55785	https://www.genecards.org/cgi-bin/carddisp.pl?gene=BRAF
UBC	Ubiquitin C	Protein Coding	P0CG48	51	GC12M124911	6.54036	https://www.genecards.org/cgi-bin/carddisp.pl?gene=UBC
SPP1	Secreted Phosphoprotein 1	Protein Coding	P10451	54	GC04P087975	6.5071	https://www.genecards.org/cgi-bin/carddisp.pl?gene=SPP1
EEF1A1	Eukaryotic Translation Elongation Factor 1 Alpha 1	Protein Coding	P68104	52	GC06M091272	6.5071	https://www.genecards.org/cgi-bin/carddisp.pl?gene=EEF1A1
MYBPC3	Myosin Binding Protein C3	Protein Coding	Q14896	55	GC11M120843	6.49533	https://www.genecards.org/cgi-bin/carddisp.pl?gene=MYBPC3
TEK	TEK Receptor Tyrosine Kinase	Protein Coding	Q02763	60	GC09P027109	6.49256	https://www.genecards.org/cgi-bin/carddisp.pl?gene=TEK
PPP1R12A	Protein Phosphatase 1 Regulatory Subunit 12A	Protein Coding	O14974	54	GC12M079773	6.46478	https://www.genecards.org/cgi-bin/carddisp.pl?gene=PPP1R12A
ITGAL	Integrin Subunit Alpha L	Protein Coding	P20701	55	GC16P030472	6.44442	https://www.genecards.org/cgi-bin/carddisp.pl?gene=ITGAL
DSG2	Desmoglein 2	Protein Coding	Q14126	54	GC18P031498	6.43797	https://www.genecards.org/cgi-bin/carddisp.pl?gene=DSG2
BRCA2	BRCA2 DNA Repair Associated	Protein Coding	P51587	56	GC13P032315	6.42335	https://www.genecards.org/cgi-bin/carddisp.pl?gene=BRCA2
ITGB3	Integrin Subunit Beta 3	Protein Coding	P05106	61	GC17P101809	6.39663	https://www.genecards.org/cgi-bin/carddisp.pl?gene=ITGB3
DAPK1	Death Associated Protein Kinase 1	Protein Coding	P53355	57	GC09P087497	6.39049	https://www.genecards.org/cgi-bin/carddisp.pl?gene=DAPK1
EGFR	Epidermal Growth Factor Receptor	Protein Coding	P00533	63	GC07P055019	6.38442	https://www.genecards.org/cgi-bin/carddisp.pl?gene=EGFR
KCNQ1OT1	KCNQ1 Opposite Strand/Antisense Transcript 1	RNA Gene		34	GC11M010310	6.38194	https://www.genecards.org/cgi-bin/carddisp.pl?gene=KCNQ1OT1
LINC01554	Long Intergenic Non-Protein Coding RNA 1554	RNA Gene	Q52M75	27	GC05P095838	6.36463	https://www.genecards.org/cgi-bin/carddisp.pl?gene=LINC01554
NFKBIA	NFKB Inhibitor Alpha	Protein Coding	P25963	59	GC14M035401	6.34899	https://www.genecards.org/cgi-bin/carddisp.pl?gene=NFKBIA
SIRT2	Sirtuin 2	Protein Coding	Q8IXJ6	56	GC19M038878	6.32818	https://www.genecards.org/cgi-bin/carddisp.pl?gene=SIRT2
ASS1	Argininosuccinate Synthase 1	Protein Coding	P00966	57	GC09P130444	6.30558	https://www.genecards.org/cgi-bin/carddisp.pl?gene=ASS1
PTPN11	Protein Tyrosine Phosphatase Non-Receptor Type 11	Protein Coding	Q06124	62	GC12P112418	6.29209	https://www.genecards.org/cgi-bin/carddisp.pl?gene=PTPN11
MIR22	MicroRNA 22	RNA Gene		29	GC17M001713	6.27869	https://www.genecards.org/cgi-bin/carddisp.pl?gene=MIR22
MIR126	MicroRNA 126	RNA Gene		29	GC09P136670	6.27687	https://www.genecards.org/cgi-bin/carddisp.pl?gene=MIR126
SLX1A-SULT1A3	SLX1A-SULT1A3 Readthrough (NMD Candidate)	RNA Gene		18	GC16P066021	6.25481	https://www.genecards.org/cgi-bin/carddisp.pl?gene=SLX1A-SULT1A3
CYP2E1	Cytochrome P450 Family 2 Subfamily E Member 1	Protein Coding	P05181	54	GC10P133520	6.23338	https://www.genecards.org/cgi-bin/carddisp.pl?gene=CYP2E1
PRKD1	Protein Kinase D1	Protein Coding	Q15139	57	GC14M029576	6.23256	https://www.genecards.org/cgi-bin/carddisp.pl?gene=PRKD1
PWAR1	Prader Willi/Angelman Region RNA 1	RNA Gene		21	GC15P025135	6.2236	https://www.genecards.org/cgi-bin/carddisp.pl?gene=PWAR1
CSNK2A1	Casein Kinase 2 Alpha 1	Protein Coding	P68400	59	GC20M000472	6.22315	https://www.genecards.org/cgi-bin/carddisp.pl?gene=CSNK2A1
BMP6	Bone Morphogenetic Protein 6	Protein Coding	P22004	53	GC06P007726	6.21381	https://www.genecards.org/cgi-bin/carddisp.pl?gene=BMP6
TRPV4	Transient Receptor Potential Cation Channel Subfamily V Member 4	Protein Coding	Q9HBA0	57	GC12M109783	6.21152	https://www.genecards.org/cgi-bin/carddisp.pl?gene=TRPV4
P2RX4	Purinergic Receptor P2X 4	Protein Coding	Q99571	51	GC12P131055	6.17789	https://www.genecards.org/cgi-bin/carddisp.pl?gene=P2RX4
PLA2G7	Phospholipase A2 Group VII	Protein Coding	Q13093	58	GC06M046704	6.12682	https://www.genecards.org/cgi-bin/carddisp.pl?gene=PLA2G7
RHOD	Ras Homolog Family Member D	Protein Coding	O00212	44	GC11P084687	6.12065	https://www.genecards.org/cgi-bin/carddisp.pl?gene=RHOD
NPPA	Natriuretic Peptide A	Protein Coding	P01160	53	GC01M013630	6.10561	https://www.genecards.org/cgi-bin/carddisp.pl?gene=NPPA
TERT	Telomerase Reverse Transcriptase	Protein Coding	O14746	60	GC05M001253	6.09664	https://www.genecards.org/cgi-bin/carddisp.pl?gene=TERT
PRKAB1	Protein Kinase AMP-Activated Non-Catalytic Subunit Beta 1	Protein Coding	Q9Y478	56	GC12P119667	6.09349	https://www.genecards.org/cgi-bin/carddisp.pl?gene=PRKAB1
MIR146B	MicroRNA 146b	RNA Gene		28	GC10P102436	6.07552	https://www.genecards.org/cgi-bin/carddisp.pl?gene=MIR146B
PCNA	Proliferating Cell Nuclear Antigen	Protein Coding	P12004	59	GC20M005114	6.07529	https://www.genecards.org/cgi-bin/carddisp.pl?gene=PCNA
MYLK	Myosin Light Chain Kinase	Protein Coding	Q15746	60	GC03M123610	5.98278	https://www.genecards.org/cgi-bin/carddisp.pl?gene=MYLK
CHUK	Component Of Inhibitor Of Nuclear Factor Kappa B Kinase Complex	Protein Coding	O15111	58	GC10M100365	5.97428	https://www.genecards.org/cgi-bin/carddisp.pl?gene=CHUK
LOC126861525	BRD4-Independent Group 4 Enhancer GRCh37_chr12:52909857-52911056	Functional Element		8	GC12P053112	5.95622	https://www.genecards.org/cgi-bin/carddisp.pl?gene=LOC126861525
ANGPT2	Angiopoietin 2	Protein Coding	O15123	57	GC08M006499	5.94426	https://www.genecards.org/cgi-bin/carddisp.pl?gene=ANGPT2
ITGA4	Integrin Subunit Alpha 4	Protein Coding	P13612	57	GC02P181459	5.91719	https://www.genecards.org/cgi-bin/carddisp.pl?gene=ITGA4
TTN	Titin	Protein Coding	Q8WZ42	56	GC02M178525	5.90472	https://www.genecards.org/cgi-bin/carddisp.pl?gene=TTN
BMP2	Bone Morphogenetic Protein 2	Protein Coding	P12643	55	GC20P006767	5.89017	https://www.genecards.org/cgi-bin/carddisp.pl?gene=BMP2
CDKN1B	Cyclin Dependent Kinase Inhibitor 1B	Protein Coding	P46527	57	GC12P036153	5.883	https://www.genecards.org/cgi-bin/carddisp.pl?gene=CDKN1B
CAPN2	Calpain 2	Protein Coding	P17655	56	GC01P223701	5.88244	https://www.genecards.org/cgi-bin/carddisp.pl?gene=CAPN2
PIK3CA	Phosphatidylinositol-4,5-Bisphosphate 3-Kinase Catalytic Subunit Alpha	Protein Coding	P42336	61	GC03P179148	5.87163	https://www.genecards.org/cgi-bin/carddisp.pl?gene=PIK3CA
PDGFA	Platelet Derived Growth Factor Subunit A	Protein Coding	P04085	52	GC07M000497	5.87058	https://www.genecards.org/cgi-bin/carddisp.pl?gene=PDGFA
VCL	Vinculin	Protein Coding	P18206	56	GC10P073995	5.86623	https://www.genecards.org/cgi-bin/carddisp.pl?gene=VCL
XIST	X Inactive Specific Transcript	RNA Gene		30	GC0XM073820	5.86567	https://www.genecards.org/cgi-bin/carddisp.pl?gene=XIST
NR4A2	Nuclear Receptor Subfamily 4 Group A Member 2	Protein Coding	P43354	54	GC02M156324	5.82017	https://www.genecards.org/cgi-bin/carddisp.pl?gene=NR4A2
TRR-TCT2-1	TRNA-Arg (Anticodon TCT) 2-1	RNA Gene		11	GC17P100489	5.81136	https://www.genecards.org/cgi-bin/carddisp.pl?gene=TRR-TCT2-1
CXCL12	C-X-C Motif Chemokine Ligand 12	Protein Coding	P48061	54	GC10M044370	5.81066	https://www.genecards.org/cgi-bin/carddisp.pl?gene=CXCL12
JAK2	Janus Kinase 2	Protein Coding	O60674	62	GC09P004985	5.80459	https://www.genecards.org/cgi-bin/carddisp.pl?gene=JAK2
ELAVL1	ELAV Like RNA Binding Protein 1	Protein Coding	Q15717	50	GC19M007958	5.79479	https://www.genecards.org/cgi-bin/carddisp.pl?gene=ELAVL1
XIAP	X-Linked Inhibitor Of Apoptosis	Protein Coding	P98170	60	GC0XP123859	5.78676	https://www.genecards.org/cgi-bin/carddisp.pl?gene=XIAP
GLRX	Glutaredoxin	Protein Coding	P35754	51	GC05M095752	5.78168	https://www.genecards.org/cgi-bin/carddisp.pl?gene=GLRX
TRC-GCA24-1	TRNA-Cys (GCA) 24-1	RNA Gene		11	GC17M071542	5.76808	https://www.genecards.org/cgi-bin/carddisp.pl?gene=TRC-GCA24-1
HSP90AB1	Heat Shock Protein 90 Alpha Family Class B Member 1	Protein Coding	P08238	57	GC06P044246	5.75871	https://www.genecards.org/cgi-bin/carddisp.pl?gene=HSP90AB1
ALOX5	Arachidonate 5-Lipoxygenase	Protein Coding	P09917	57	GC10P045374	5.75101	https://www.genecards.org/cgi-bin/carddisp.pl?gene=ALOX5
ABCC1	ATP Binding Cassette Subfamily C Member 1 (ABCC1 Blood Group)	Protein Coding	P33527	56	GC16P015949	5.75045	https://www.genecards.org/cgi-bin/carddisp.pl?gene=ABCC1
MEF2C	Myocyte Enhancer Factor 2C	Protein Coding	Q06413	56	GC05M088718	5.73659	https://www.genecards.org/cgi-bin/carddisp.pl?gene=MEF2C
MEF2A	Myocyte Enhancer Factor 2A	Protein Coding	Q02078	54	GC15P099565	5.73444	https://www.genecards.org/cgi-bin/carddisp.pl?gene=MEF2A
DST	Dystonin	Protein Coding	Q03001	51	GC06M056457	5.7318	https://www.genecards.org/cgi-bin/carddisp.pl?gene=DST
CAMK2B	Calcium/Calmodulin Dependent Protein Kinase II Beta	Protein Coding	Q13554	58	GC07M045264	5.73092	https://www.genecards.org/cgi-bin/carddisp.pl?gene=CAMK2B
FGF1	Fibroblast Growth Factor 1	Protein Coding	P05230	56	GC05M142555	5.72659	https://www.genecards.org/cgi-bin/carddisp.pl?gene=FGF1
EZH2	Enhancer Of Zeste 2 Polycomb Repressive Complex 2 Subunit	Protein Coding	Q15910	61	GC07M148807	5.72373	https://www.genecards.org/cgi-bin/carddisp.pl?gene=EZH2
NCL	Nucleolin	Protein Coding	P19338	52	GC02M231453	5.72203	https://www.genecards.org/cgi-bin/carddisp.pl?gene=NCL
AHR	Aryl Hydrocarbon Receptor	Protein Coding	P35869	55	GC07P016916	5.72157	https://www.genecards.org/cgi-bin/carddisp.pl?gene=AHR
F10	Coagulation Factor X	Protein Coding	P00742	58	GC13P113122	5.70914	https://www.genecards.org/cgi-bin/carddisp.pl?gene=F10
ARRB1	Arrestin Beta 1	Protein Coding	P49407	53	GC11M121580	5.69876	https://www.genecards.org/cgi-bin/carddisp.pl?gene=ARRB1
LOC110121269	VISTA Enhancer Hs2177	Functional Element		9	GC03P039056	5.69001	https://www.genecards.org/cgi-bin/carddisp.pl?gene=LOC110121269
EPAS1	Endothelial PAS Domain Protein 1	Protein Coding	Q99814	59	GC02P046293	5.68931	https://www.genecards.org/cgi-bin/carddisp.pl?gene=EPAS1
MIR93	MicroRNA 93	RNA Gene		28	GC07M104746	5.6886	https://www.genecards.org/cgi-bin/carddisp.pl?gene=MIR93
CXCR1	C-X-C Motif Chemokine Receptor 1	Protein Coding	P25024	52	GC02M218162	5.66047	https://www.genecards.org/cgi-bin/carddisp.pl?gene=CXCR1
CYP1B1	Cytochrome P450 Family 1 Subfamily B Member 1	Protein Coding	Q16678	56	GC02M038066	5.65208	https://www.genecards.org/cgi-bin/carddisp.pl?gene=CYP1B1
ACHE	Acetylcholinesterase (Yt Blood Group)	Protein Coding	P22303	55	GC07M100889	5.63404	https://www.genecards.org/cgi-bin/carddisp.pl?gene=ACHE
RAF1	Raf-1 Proto-Oncogene, Serine/Threonine Kinase	Protein Coding	P04049	62	GC03M012583	5.62417	https://www.genecards.org/cgi-bin/carddisp.pl?gene=RAF1
E2F1	E2F Transcription Factor 1	Protein Coding	Q01094	52	GC20M033675	5.61336	https://www.genecards.org/cgi-bin/carddisp.pl?gene=E2F1
ABCC8	ATP Binding Cassette Subfamily C Member 8	Protein Coding	Q09428	55	GC11M017392	5.60495	https://www.genecards.org/cgi-bin/carddisp.pl?gene=ABCC8
ATXN2L	Ataxin 2 Like	Protein Coding	Q8WWM7	48	GC16P065886	5.59762	https://www.genecards.org/cgi-bin/carddisp.pl?gene=ATXN2L
CD44	CD44 Molecule (Indian Blood Group)	Protein Coding	P16070	57	GC11P035139	5.59593	https://www.genecards.org/cgi-bin/carddisp.pl?gene=CD44
YAP1	Yes1 Associated Transcriptional Regulator	Protein Coding	P46937	56	GC11P102110	5.57177	https://www.genecards.org/cgi-bin/carddisp.pl?gene=YAP1
IL18	Interleukin 18	Protein Coding	Q14116	53	GC11M112143	5.54397	https://www.genecards.org/cgi-bin/carddisp.pl?gene=IL18
YWHAZ	Tyrosine 3-Monooxygenase/Tryptophan 5-Monooxygenase Activation Protein Zeta	Protein Coding	P63104	55	GC08M100917	5.53561	https://www.genecards.org/cgi-bin/carddisp.pl?gene=YWHAZ
ADM	Adrenomedullin	Protein Coding	P35318	54	GC11P010531	5.49502	https://www.genecards.org/cgi-bin/carddisp.pl?gene=ADM
KRT8	Keratin 8	Protein Coding	P05787	55	GC12M052897	5.48307	https://www.genecards.org/cgi-bin/carddisp.pl?gene=KRT8
MAPK8IP1	Mitogen-Activated Protein Kinase 8 Interacting Protein 1	Protein Coding	Q9UQF2	53	GC11P047361	5.47203	https://www.genecards.org/cgi-bin/carddisp.pl?gene=MAPK8IP1
ACTN1	Actinin Alpha 1	Protein Coding	P12814	56	GC14M068874	5.4677	https://www.genecards.org/cgi-bin/carddisp.pl?gene=ACTN1
KCNN4	Potassium Calcium-Activated Channel Subfamily N Member 4	Protein Coding	O15554	56	GC19M088996	5.45887	https://www.genecards.org/cgi-bin/carddisp.pl?gene=KCNN4
ITGA2	Integrin Subunit Alpha 2	Protein Coding	P17301	54	GC05P052989	5.45504	https://www.genecards.org/cgi-bin/carddisp.pl?gene=ITGA2
TGM2	Transglutaminase 2	Protein Coding	P21980	56	GC20M038127	5.4495	https://www.genecards.org/cgi-bin/carddisp.pl?gene=TGM2
APOA1	Apolipoprotein A1	Protein Coding	P02647	59	GC11M116835	5.40543	https://www.genecards.org/cgi-bin/carddisp.pl?gene=APOA1
NPPB	Natriuretic Peptide B	Protein Coding	P16860	51	GC01M013631	5.39253	https://www.genecards.org/cgi-bin/carddisp.pl?gene=NPPB
MAP2K5	Mitogen-Activated Protein Kinase Kinase 5	Protein Coding	Q13163	53	GC15P148664	5.38512	https://www.genecards.org/cgi-bin/carddisp.pl?gene=MAP2K5
FLNA	Filamin A	Protein Coding	P21333	57	GC0XM154348	5.35561	https://www.genecards.org/cgi-bin/carddisp.pl?gene=FLNA
CD40LG	CD40 Ligand	Protein Coding	P29965	58	GC0XP136649	5.34821	https://www.genecards.org/cgi-bin/carddisp.pl?gene=CD40LG
CCDC88B	Coiled-Coil Domain Containing 88B	Protein Coding	A6NC98	40	GC11P064340	5.34671	https://www.genecards.org/cgi-bin/carddisp.pl?gene=CCDC88B
COX5A	Cytochrome C Oxidase Subunit 5A	Protein Coding	P20674	52	GC15M074919	5.33732	https://www.genecards.org/cgi-bin/carddisp.pl?gene=COX5A
CXCL1	C-X-C Motif Chemokine Ligand 1	Protein Coding	P09341	51	GC04P073869	5.328	https://www.genecards.org/cgi-bin/carddisp.pl?gene=CXCL1
CTTN	Cortactin	Protein Coding	Q14247	52	GC11P070398	5.32644	https://www.genecards.org/cgi-bin/carddisp.pl?gene=CTTN
MIR221	MicroRNA 221	RNA Gene		27	GC0XM045746	5.32241	https://www.genecards.org/cgi-bin/carddisp.pl?gene=MIR221
CANT1	Calcium Activated Nucleotidase 1	Protein Coding	Q8WVQ1	52	GC17M078992	5.32096	https://www.genecards.org/cgi-bin/carddisp.pl?gene=CANT1
MIR145	MicroRNA 145	RNA Gene		30	GC05P149430	5.29453	https://www.genecards.org/cgi-bin/carddisp.pl?gene=MIR145
MIR132	MicroRNA 132	RNA Gene		29	GC17M002049	5.29149	https://www.genecards.org/cgi-bin/carddisp.pl?gene=MIR132
RUNX2	RUNX Family Transcription Factor 2	Protein Coding	Q13950	55	GC06P125726	5.2887	https://www.genecards.org/cgi-bin/carddisp.pl?gene=RUNX2
MIR155	MicroRNA 155	RNA Gene		28	GC21P025573	5.25494	https://www.genecards.org/cgi-bin/carddisp.pl?gene=MIR155
PKP2	Plakophilin 2	Protein Coding	Q99959	52	GC12M032790	5.24717	https://www.genecards.org/cgi-bin/carddisp.pl?gene=PKP2
IKBKB	Inhibitor Of Nuclear Factor Kappa B Kinase Subunit Beta	Protein Coding	O14920	62	GC08P042271	5.24294	https://www.genecards.org/cgi-bin/carddisp.pl?gene=IKBKB
HIPK2	Homeodomain Interacting Protein Kinase 2	Protein Coding	Q9H2X6	51	GC07M139561	5.2354	https://www.genecards.org/cgi-bin/carddisp.pl?gene=HIPK2
CXCR2	C-X-C Motif Chemokine Receptor 2	Protein Coding	P25025	59	GC02P218125	5.23052	https://www.genecards.org/cgi-bin/carddisp.pl?gene=CXCR2
HP	Haptoglobin	Protein Coding	P00738	54	GC16P077017	5.22267	https://www.genecards.org/cgi-bin/carddisp.pl?gene=HP
RETN	Resistin	Protein Coding	Q9HD89	51	GC19P007669	5.22216	https://www.genecards.org/cgi-bin/carddisp.pl?gene=RETN
TLR2	Toll Like Receptor 2	Protein Coding	O60603	61	GC04P153684	5.22104	https://www.genecards.org/cgi-bin/carddisp.pl?gene=TLR2
GRB2	Growth Factor Receptor Bound Protein 2	Protein Coding	P62993	55	GC17M075318	5.21929	https://www.genecards.org/cgi-bin/carddisp.pl?gene=GRB2
ELK1	ETS Transcription Factor ELK1	Protein Coding	P19419	52	GC0XM047635	5.21074	https://www.genecards.org/cgi-bin/carddisp.pl?gene=ELK1
TIMP1	TIMP Metallopeptidase Inhibitor 1	Protein Coding	P01033	54	GC0XP056576	5.20962	https://www.genecards.org/cgi-bin/carddisp.pl?gene=TIMP1
IL2	Interleukin 2	Protein Coding	P60568	55	GC04M122451	5.2009	https://www.genecards.org/cgi-bin/carddisp.pl?gene=IL2
HRAS	HRas Proto-Oncogene, GTPase	Protein Coding	P01112	61	GC11M010201	5.17881	https://www.genecards.org/cgi-bin/carddisp.pl?gene=HRAS
GP6	Glycoprotein VI Platelet	Protein Coding	Q9HCN6	54	GC19M055013	5.17226	https://www.genecards.org/cgi-bin/carddisp.pl?gene=GP6
AGT	Angiotensinogen	Protein Coding	P01019	58	GC01M230690	5.17088	https://www.genecards.org/cgi-bin/carddisp.pl?gene=AGT
CSDE1	Cold Shock Domain Containing E1	Protein Coding	O75534	47	GC01M114716	5.14879	https://www.genecards.org/cgi-bin/carddisp.pl?gene=CSDE1
HDAC3	Histone Deacetylase 3	Protein Coding	O15379	57	GC05M141620	5.14104	https://www.genecards.org/cgi-bin/carddisp.pl?gene=HDAC3
TRPM4	Transient Receptor Potential Cation Channel Subfamily M Member 4	Protein Coding	Q8TD43	51	GC19P049157	5.12671	https://www.genecards.org/cgi-bin/carddisp.pl?gene=TRPM4
ANXA2	Annexin A2	Protein Coding	P07355	56	GC15M060347	5.11907	https://www.genecards.org/cgi-bin/carddisp.pl?gene=ANXA2
MMP3	Matrix Metallopeptidase 3	Protein Coding	P08254	58	GC11M102835	5.11559	https://www.genecards.org/cgi-bin/carddisp.pl?gene=MMP3
MIAT	Myocardial Infarction Associated Transcript	RNA Gene		32	GC22P026646	5.11014	https://www.genecards.org/cgi-bin/carddisp.pl?gene=MIAT
PIK3C2A	Phosphatidylinositol-4-Phosphate 3-Kinase Catalytic Subunit Type 2 Alpha	Protein Coding	O00443	55	GC11M017898	5.10034	https://www.genecards.org/cgi-bin/carddisp.pl?gene=PIK3C2A
AIFM1	Apoptosis Inducing Factor Mitochondria Associated 1	Protein Coding	O95831	58	GC0XM130129	5.09679	https://www.genecards.org/cgi-bin/carddisp.pl?gene=AIFM1
NAMPT	Nicotinamide Phosphoribosyltransferase	Protein Coding	P43490	56	GC07M106248	5.08121	https://www.genecards.org/cgi-bin/carddisp.pl?gene=NAMPT
PRKCZ	Protein Kinase C Zeta	Protein Coding	Q05513	56	GC01P011129	5.07157	https://www.genecards.org/cgi-bin/carddisp.pl?gene=PRKCZ
MYH9	Myosin Heavy Chain 9	Protein Coding	P35579	56	GC22M036281	5.06014	https://www.genecards.org/cgi-bin/carddisp.pl?gene=MYH9
DNAJB9	DnaJ Heat Shock Protein Family (Hsp40) Member B9	Protein Coding	Q9UBS3	43	GC07P108569	5.05811	https://www.genecards.org/cgi-bin/carddisp.pl?gene=DNAJB9
ELN	Elastin	Protein Coding	P15502	52	GC07P074027	5.03879	https://www.genecards.org/cgi-bin/carddisp.pl?gene=ELN
FLNB	Filamin B	Protein Coding	O75369	55	GC03P058008	5.03864	https://www.genecards.org/cgi-bin/carddisp.pl?gene=FLNB
TJP1	Tight Junction Protein 1	Protein Coding	Q07157	53	GC15M029699	5.03171	https://www.genecards.org/cgi-bin/carddisp.pl?gene=TJP1
CXCR4	C-X-C Motif Chemokine Receptor 4	Protein Coding	P61073	61	GC02M136114	5.01648	https://www.genecards.org/cgi-bin/carddisp.pl?gene=CXCR4
SPR	Sepiapterin Reductase	Protein Coding	P35270	58	GC02P072887	5.00476	https://www.genecards.org/cgi-bin/carddisp.pl?gene=SPR
SMAD3	SMAD Family Member 3	Protein Coding	P84022	61	GC15P067063	4.9928	https://www.genecards.org/cgi-bin/carddisp.pl?gene=SMAD3
GRN	Granulin Precursor	Protein Coding	P28799	56	GC17P044345	4.98929	https://www.genecards.org/cgi-bin/carddisp.pl?gene=GRN
APOB	Apolipoprotein B	Protein Coding	P04114	55	GC02M020956	4.9811	https://www.genecards.org/cgi-bin/carddisp.pl?gene=APOB
CANX	Calnexin	Protein Coding	P27824	54	GC05P179678	4.96976	https://www.genecards.org/cgi-bin/carddisp.pl?gene=CANX
MIR20A	MicroRNA 20a	RNA Gene		27	GC13P091659	4.96658	https://www.genecards.org/cgi-bin/carddisp.pl?gene=MIR20A
PLA2G4A	Phospholipase A2 Group IVA	Protein Coding	P47712	56	GC01P186798	4.9622	https://www.genecards.org/cgi-bin/carddisp.pl?gene=PLA2G4A
PKD2	Polycystin 2, Transient Receptor Potential Cation Channel	Protein Coding	Q13563	57	GC04P088007	4.95462	https://www.genecards.org/cgi-bin/carddisp.pl?gene=PKD2
ELANE	Elastase, Neutrophil Expressed	Protein Coding	P08246	60	GC19P101835	4.95161	https://www.genecards.org/cgi-bin/carddisp.pl?gene=ELANE
PDGFB	Platelet Derived Growth Factor Subunit B	Protein Coding	P01127	60	GC22M075721	4.94841	https://www.genecards.org/cgi-bin/carddisp.pl?gene=PDGFB
CYP1A2	Cytochrome P450 Family 1 Subfamily A Member 2	Protein Coding	P05177	54	GC15P074748	4.94826	https://www.genecards.org/cgi-bin/carddisp.pl?gene=CYP1A2
KAT2B	Lysine Acetyltransferase 2B	Protein Coding	Q92831	56	GC03P020505	4.9476	https://www.genecards.org/cgi-bin/carddisp.pl?gene=KAT2B
ITGAM	Integrin Subunit Alpha M	Protein Coding	P11215	56	GC16P066102	4.94652	https://www.genecards.org/cgi-bin/carddisp.pl?gene=ITGAM
BMP4	Bone Morphogenetic Protein 4	Protein Coding	P12644	58	GC14M053949	4.93497	https://www.genecards.org/cgi-bin/carddisp.pl?gene=BMP4
HDAC1	Histone Deacetylase 1	Protein Coding	Q13547	58	GC01P032292	4.93252	https://www.genecards.org/cgi-bin/carddisp.pl?gene=HDAC1
CHKB-CPT1B	CHKB-CPT1B Readthrough (NMD Candidate)	RNA Gene		23	GC22M050568	4.92975	https://www.genecards.org/cgi-bin/carddisp.pl?gene=CHKB-CPT1B
DUSP19	Dual Specificity Phosphatase 19	Protein Coding	Q8WTR2	45	GC02P183078	4.9234	https://www.genecards.org/cgi-bin/carddisp.pl?gene=DUSP19
CDK4	Cyclin Dependent Kinase 4	Protein Coding	P11802	62	GC12M059168	4.9197	https://www.genecards.org/cgi-bin/carddisp.pl?gene=CDK4
NDUFS4	NADH:Ubiquinone Oxidoreductase Subunit S4	Protein Coding	O43181	51	GC05P053560	4.9195	https://www.genecards.org/cgi-bin/carddisp.pl?gene=NDUFS4
SNHG1	Small Nucleolar RNA Host Gene 1	RNA Gene		27	GC11M121080	4.91906	https://www.genecards.org/cgi-bin/carddisp.pl?gene=SNHG1
ZBTB33	Zinc Finger And BTB Domain Containing 33	Protein Coding	Q86T24	45	GC0XP120250	4.90958	https://www.genecards.org/cgi-bin/carddisp.pl?gene=ZBTB33
ADAMTSL1	ADAMTS Like 1	Protein Coding	Q8N6G6	49	GC09P017906	4.8961	https://www.genecards.org/cgi-bin/carddisp.pl?gene=ADAMTSL1
ABCA1	ATP Binding Cassette Subfamily A Member 1	Protein Coding	O95477	56	GC09M104781	4.88688	https://www.genecards.org/cgi-bin/carddisp.pl?gene=ABCA1
RAB4B-EGLN2	RAB4B-EGLN2 Readthrough (NMD Candidate)	RNA Gene		19	GC19P040778	4.87105	https://www.genecards.org/cgi-bin/carddisp.pl?gene=RAB4B-EGLN2
LOC126861526	BRD4-Independent Group 4 Enhancer GRCh37_chr12:52912066-52913265	Functional Element		8	GC12P053113	4.86452	https://www.genecards.org/cgi-bin/carddisp.pl?gene=LOC126861526
FGF2	Fibroblast Growth Factor 2	Protein Coding	P09038	54	GC04P122826	4.85102	https://www.genecards.org/cgi-bin/carddisp.pl?gene=FGF2
F5	Coagulation Factor V	Protein Coding	P12259	56	GC01M169511	4.80579	https://www.genecards.org/cgi-bin/carddisp.pl?gene=F5
TTR	Transthyretin	Protein Coding	P02766	57	GC18P031557	4.80255	https://www.genecards.org/cgi-bin/carddisp.pl?gene=TTR
HGF	Hepatocyte Growth Factor	Protein Coding	P14210	60	GC07M081699	4.79553	https://www.genecards.org/cgi-bin/carddisp.pl?gene=HGF
MT-TP	Mitochondrially Encoded TRNA-Pro (CCN)	RNA Gene		15	GCMTM015957	4.78658	https://www.genecards.org/cgi-bin/carddisp.pl?gene=MT-TP
CAMK2G	Calcium/Calmodulin Dependent Protein Kinase II Gamma	Protein Coding	Q13555	57	GC10M073812	4.78068	https://www.genecards.org/cgi-bin/carddisp.pl?gene=CAMK2G
SREBF1	Sterol Regulatory Element Binding Transcription Factor 1	Protein Coding	P36956	57	GC17M017810	4.76834	https://www.genecards.org/cgi-bin/carddisp.pl?gene=SREBF1
STK11	Serine/Threonine Kinase 11	Protein Coding	Q15831	59	GC19P001177	4.73613	https://www.genecards.org/cgi-bin/carddisp.pl?gene=STK11
TRPM7	Transient Receptor Potential Cation Channel Subfamily M Member 7	Protein Coding	Q96QT4	52	GC15M050552	4.71842	https://www.genecards.org/cgi-bin/carddisp.pl?gene=TRPM7
MIR18A	MicroRNA 18a	RNA Gene		25	GC13P091665	4.71141	https://www.genecards.org/cgi-bin/carddisp.pl?gene=MIR18A
TLX1NB	TLX1 Neighbor	RNA Gene	P0CAT3	31	GC10M101090	4.69295	https://www.genecards.org/cgi-bin/carddisp.pl?gene=TLX1NB
MIR29B1	MicroRNA 29b-1	RNA Gene		28	GC07M130877	4.68449	https://www.genecards.org/cgi-bin/carddisp.pl?gene=MIR29B1
F9	Coagulation Factor IX	Protein Coding	P00740	56	GC0XP139530	4.68266	https://www.genecards.org/cgi-bin/carddisp.pl?gene=F9
DERL1	Derlin 1	Protein Coding	Q9BUN8	42	GC08M123013	4.67552	https://www.genecards.org/cgi-bin/carddisp.pl?gene=DERL1
MIR31	MicroRNA 31	RNA Gene		27	GC09M022098	4.65357	https://www.genecards.org/cgi-bin/carddisp.pl?gene=MIR31
ITGAV	Integrin Subunit Alpha V	Protein Coding	P06756	56	GC02P186589	4.63765	https://www.genecards.org/cgi-bin/carddisp.pl?gene=ITGAV
SERPINC1	Serpin Family C Member 1	Protein Coding	P01008	58	GC01M174899	4.63755	https://www.genecards.org/cgi-bin/carddisp.pl?gene=SERPINC1
MIR98	MicroRNA 98	RNA Gene		25	GC0XM053716	4.63654	https://www.genecards.org/cgi-bin/carddisp.pl?gene=MIR98
CCNA2	Cyclin A2	Protein Coding	P20248	54	GC04M121816	4.62998	https://www.genecards.org/cgi-bin/carddisp.pl?gene=CCNA2
EDNRB	Endothelin Receptor Type B	Protein Coding	P24530	58	GC13M077895	4.61585	https://www.genecards.org/cgi-bin/carddisp.pl?gene=EDNRB
FAM107A	Family With Sequence Similarity 107 Member A	Protein Coding	O95990	44	GC03M058864	4.61003	https://www.genecards.org/cgi-bin/carddisp.pl?gene=FAM107A
TRPV1	Transient Receptor Potential Cation Channel Subfamily V Member 1	Protein Coding	Q8NER1	56	GC17M003565	4.60844	https://www.genecards.org/cgi-bin/carddisp.pl?gene=TRPV1
ITGA2B	Integrin Subunit Alpha 2b	Protein Coding	P08514	60	GC17M071824	4.59853	https://www.genecards.org/cgi-bin/carddisp.pl?gene=ITGA2B
HBG2	Hemoglobin Subunit Gamma 2	Protein Coding	P69892	50	GC11M010425	4.5729	https://www.genecards.org/cgi-bin/carddisp.pl?gene=HBG2
MYL2	Myosin Light Chain 2	Protein Coding	P10916	57	GC12M110910	4.57218	https://www.genecards.org/cgi-bin/carddisp.pl?gene=MYL2
P2RX7	Purinergic Receptor P2X 7	Protein Coding	Q99572	55	GC12P131053	4.56103	https://www.genecards.org/cgi-bin/carddisp.pl?gene=P2RX7
ALPP	Alkaline Phosphatase, Placental	Protein Coding	P05187	52	GC02P232378	4.54116	https://www.genecards.org/cgi-bin/carddisp.pl?gene=ALPP
SLC1A3	Solute Carrier Family 1 Member 3	Protein Coding	P43003	57	GC05P036680	4.53188	https://www.genecards.org/cgi-bin/carddisp.pl?gene=SLC1A3
KCNMA1	Potassium Calcium-Activated Channel Subfamily M Alpha 1	Protein Coding	Q12791	57	GC10M076869	4.53162	https://www.genecards.org/cgi-bin/carddisp.pl?gene=KCNMA1
CDH1	Cadherin 1	Protein Coding	P12830	58	GC16P068737	4.5219	https://www.genecards.org/cgi-bin/carddisp.pl?gene=CDH1
KRT18	Keratin 18	Protein Coding	P05783	58	GC12P052948	4.51863	https://www.genecards.org/cgi-bin/carddisp.pl?gene=KRT18
HMGCR	3-Hydroxy-3-Methylglutaryl-CoA Reductase	Protein Coding	P04035	56	GC05P075336	4.50902	https://www.genecards.org/cgi-bin/carddisp.pl?gene=HMGCR
ECE1	Endothelin Converting Enzyme 1	Protein Coding	P42892	57	GC01M021217	4.50248	https://www.genecards.org/cgi-bin/carddisp.pl?gene=ECE1
HNF1A-AS1	HNF1A Antisense RNA 1	RNA Gene		26	GC12M123272	4.48098	https://www.genecards.org/cgi-bin/carddisp.pl?gene=HNF1A-AS1
S100B	S100 Calcium Binding Protein B	Protein Coding	P04271	53	GC21M053282	4.48081	https://www.genecards.org/cgi-bin/carddisp.pl?gene=S100B
HBA1	Hemoglobin Subunit Alpha 1	Protein Coding	P69905	50	GC16P064937	4.47679	https://www.genecards.org/cgi-bin/carddisp.pl?gene=HBA1
BGLAP	Bone Gamma-Carboxyglutamate Protein	Protein Coding	P02818	49	GC01P156242	4.471	https://www.genecards.org/cgi-bin/carddisp.pl?gene=BGLAP
PKLR	Pyruvate Kinase L/R	Protein Coding	P30613	55	GC01M155289	4.46096	https://www.genecards.org/cgi-bin/carddisp.pl?gene=PKLR
SREBF2	Sterol Regulatory Element Binding Transcription Factor 2	Protein Coding	Q12772	52	GC22P041833	4.43644	https://www.genecards.org/cgi-bin/carddisp.pl?gene=SREBF2
MIF	Macrophage Migration Inhibitory Factor	Protein Coding	P14174	56	GC22P023894	4.43125	https://www.genecards.org/cgi-bin/carddisp.pl?gene=MIF
H4C16	H4 Histone 16	Protein Coding	P62805	40	GC12M028529	4.42796	https://www.genecards.org/cgi-bin/carddisp.pl?gene=H4C16
MIR214	MicroRNA 214	RNA Gene		29	GC01M172234	4.42442	https://www.genecards.org/cgi-bin/carddisp.pl?gene=MIR214
HDAC2	Histone Deacetylase 2	Protein Coding	Q92769	61	GC06M113933	4.41944	https://www.genecards.org/cgi-bin/carddisp.pl?gene=HDAC2
FASLG	Fas Ligand	Protein Coding	P48023	57	GC01P172659	4.40562	https://www.genecards.org/cgi-bin/carddisp.pl?gene=FASLG
NOX5	NADPH Oxidase 5	Protein Coding	Q96PH1	45	GC15P148667	4.39299	https://www.genecards.org/cgi-bin/carddisp.pl?gene=NOX5
IL1R1	Interleukin 1 Receptor Type 1	Protein Coding	P14778	56	GC02P102136	4.39086	https://www.genecards.org/cgi-bin/carddisp.pl?gene=IL1R1
EIF2B2	Eukaryotic Translation Initiation Factor 2B Subunit Beta	Protein Coding	P49770	51	GC14P075002	4.38593	https://www.genecards.org/cgi-bin/carddisp.pl?gene=EIF2B2
ADRB1	Adrenoceptor Beta 1	Protein Coding	P08588	57	GC10P114046	4.38089	https://www.genecards.org/cgi-bin/carddisp.pl?gene=ADRB1
VASP	Vasodilator Stimulated Phosphoprotein	Protein Coding	P50552	51	GC19P103284	4.37702	https://www.genecards.org/cgi-bin/carddisp.pl?gene=VASP
CCL5	C-C Motif Chemokine Ligand 5	Protein Coding	P13501	52	GC17M035871	4.37686	https://www.genecards.org/cgi-bin/carddisp.pl?gene=CCL5
CSF2	Colony Stimulating Factor 2	Protein Coding	P04141	54	GC05P132073	4.37297	https://www.genecards.org/cgi-bin/carddisp.pl?gene=CSF2
HOTAIR	HOX Transcript Antisense RNA	RNA Gene		31	GC12M053962	4.36739	https://www.genecards.org/cgi-bin/carddisp.pl?gene=HOTAIR
MTSS1	MTSS I-BAR Domain Containing 1	Protein Coding	O43312	47	GC08M124550	4.36613	https://www.genecards.org/cgi-bin/carddisp.pl?gene=MTSS1
GPI	Glucose-6-Phosphate Isomerase	Protein Coding	P06744	56	GC19P034359	4.36021	https://www.genecards.org/cgi-bin/carddisp.pl?gene=GPI
PDIA3	Protein Disulfide Isomerase Family A Member 3	Protein Coding	P30101	52	GC15P043746	4.35087	https://www.genecards.org/cgi-bin/carddisp.pl?gene=PDIA3
GNB1	G Protein Subunit Beta 1	Protein Coding	P62873	54	GC01M001785	4.34261	https://www.genecards.org/cgi-bin/carddisp.pl?gene=GNB1
LIMA1	LIM Domain And Actin Binding 1	Protein Coding	Q9UHB6	48	GC12M050175	4.34111	https://www.genecards.org/cgi-bin/carddisp.pl?gene=LIMA1
HTRA1	HtrA Serine Peptidase 1	Protein Coding	Q92743	54	GC10P122461	4.33686	https://www.genecards.org/cgi-bin/carddisp.pl?gene=HTRA1
TRAF3	TNF Receptor Associated Factor 3	Protein Coding	Q13114	55	GC14P114648	4.33404	https://www.genecards.org/cgi-bin/carddisp.pl?gene=TRAF3
DSG1	Desmoglein 1	Protein Coding	Q02413	50	GC18P031318	4.33231	https://www.genecards.org/cgi-bin/carddisp.pl?gene=DSG1
LMNB1	Lamin B1	Protein Coding	P20700	55	GC05P126776	4.32566	https://www.genecards.org/cgi-bin/carddisp.pl?gene=LMNB1
PTPA	Protein Phosphatase 2 Phosphatase Activator	Protein Coding	Q15257	52	GC09P139365	4.32155	https://www.genecards.org/cgi-bin/carddisp.pl?gene=PTPA
ARRB2	Arrestin Beta 2	Protein Coding	P32121	54	GC17P100317	4.31963	https://www.genecards.org/cgi-bin/carddisp.pl?gene=ARRB2
PFKFB3	6-Phosphofructo-2-Kinase/Fructose-2,6-Biphosphatase 3	Protein Coding	Q16875	51	GC10P006144	4.3185	https://www.genecards.org/cgi-bin/carddisp.pl?gene=PFKFB3
BCYRN1	Brain Cytoplasmic RNA 1	RNA Gene		26	GC02P047253	4.3183	https://www.genecards.org/cgi-bin/carddisp.pl?gene=BCYRN1
MUC5AC	Mucin 5AC, Oligomeric Mucus/Gel-Forming	Protein Coding	P98088	48	GC11P007416	4.31622	https://www.genecards.org/cgi-bin/carddisp.pl?gene=MUC5AC
STAT1	Signal Transducer And Activator Of Transcription 1	Protein Coding	P42224	61	GC02M190908	4.31247	https://www.genecards.org/cgi-bin/carddisp.pl?gene=STAT1
CD40	CD40 Molecule	Protein Coding	P25942	59	GC20P046118	4.30681	https://www.genecards.org/cgi-bin/carddisp.pl?gene=CD40
ACP1	Acid Phosphatase 1	Protein Coding	P24666	52	GC02P000750	4.30153	https://www.genecards.org/cgi-bin/carddisp.pl?gene=ACP1
INSR	Insulin Receptor	Protein Coding	P06213	62	GC19M007112	4.28717	https://www.genecards.org/cgi-bin/carddisp.pl?gene=INSR
S1PR1	Sphingosine-1-Phosphate Receptor 1	Protein Coding	P21453	54	GC01P101236	4.2806	https://www.genecards.org/cgi-bin/carddisp.pl?gene=S1PR1
PKM	Pyruvate Kinase M1/2	Protein Coding	P14618	57	GC15M072199	4.28055	https://www.genecards.org/cgi-bin/carddisp.pl?gene=PKM
AKT2	AKT Serine/Threonine Kinase 2	Protein Coding	P31751	62	GC19M040230	4.27936	https://www.genecards.org/cgi-bin/carddisp.pl?gene=AKT2
AOC3	Amine Oxidase Copper Containing 3	Protein Coding	Q16853	54	GC17P042851	4.27344	https://www.genecards.org/cgi-bin/carddisp.pl?gene=AOC3
ADA	Adenosine Deaminase	Protein Coding	P00813	60	GC20M044620	4.25977	https://www.genecards.org/cgi-bin/carddisp.pl?gene=ADA
MMP14	Matrix Metallopeptidase 14	Protein Coding	P50281	59	GC14P043342	4.25932	https://www.genecards.org/cgi-bin/carddisp.pl?gene=MMP14
PPARD	Peroxisome Proliferator Activated Receptor Delta	Protein Coding	Q03181	54	GC06P125613	4.24885	https://www.genecards.org/cgi-bin/carddisp.pl?gene=PPARD
GFAP	Glial Fibrillary Acidic Protein	Protein Coding	P14136	57	GC17M071851	4.24214	https://www.genecards.org/cgi-bin/carddisp.pl?gene=GFAP
NCF1	Neutrophil Cytosolic Factor 1	Protein Coding	P14598	55	GC07P084363	4.23638	https://www.genecards.org/cgi-bin/carddisp.pl?gene=NCF1
MIR494	MicroRNA 494	RNA Gene		24	GC14P115619	4.21716	https://www.genecards.org/cgi-bin/carddisp.pl?gene=MIR494
TERC	Telomerase RNA Component	RNA Gene		35	GC03M169765	4.19483	https://www.genecards.org/cgi-bin/carddisp.pl?gene=TERC
DSC2	Desmocollin 2	Protein Coding	Q02487	54	GC18M031058	4.194	https://www.genecards.org/cgi-bin/carddisp.pl?gene=DSC2
EPHA3	EPH Receptor A3	Protein Coding	P29320	55	GC03P089077	4.19262	https://www.genecards.org/cgi-bin/carddisp.pl?gene=EPHA3
LARP4	La Ribonucleoprotein 4	Protein Coding	Q71RC2	43	GC12P050392	4.17251	https://www.genecards.org/cgi-bin/carddisp.pl?gene=LARP4
NF1	Neurofibromin 1	Protein Coding	P21359	56	GC17P031094	4.17085	https://www.genecards.org/cgi-bin/carddisp.pl?gene=NF1
TGFB3	Transforming Growth Factor Beta 3	Protein Coding	P10600	56	GC14M075958	4.16932	https://www.genecards.org/cgi-bin/carddisp.pl?gene=TGFB3
BDKRB2	Bradykinin Receptor B2	Protein Coding	P30411	52	GC14P096205	4.15779	https://www.genecards.org/cgi-bin/carddisp.pl?gene=BDKRB2
FLG	Filaggrin	Protein Coding	P20930	51	GC01M159703	4.15694	https://www.genecards.org/cgi-bin/carddisp.pl?gene=FLG
MMP13	Matrix Metallopeptidase 13	Protein Coding	P45452	58	GC11M102942	4.15111	https://www.genecards.org/cgi-bin/carddisp.pl?gene=MMP13
BIRC5	Baculoviral IAP Repeat Containing 5	Protein Coding	O15392	54	GC17P078214	4.14546	https://www.genecards.org/cgi-bin/carddisp.pl?gene=BIRC5
CAPN1	Calpain 1	Protein Coding	P07384	58	GC11P084549	4.13699	https://www.genecards.org/cgi-bin/carddisp.pl?gene=CAPN1
TNFSF10	TNF Superfamily Member 10	Protein Coding	P50591	53	GC03M172505	4.13228	https://www.genecards.org/cgi-bin/carddisp.pl?gene=TNFSF10
KRT17	Keratin 17	Protein Coding	Q04695	53	GC17M041619	4.12978	https://www.genecards.org/cgi-bin/carddisp.pl?gene=KRT17
CX3CR1	C-X3-C Motif Chemokine Receptor 1	Protein Coding	P49238	52	GC03M039279	4.11978	https://www.genecards.org/cgi-bin/carddisp.pl?gene=CX3CR1
YWHAQ	Tyrosine 3-Monooxygenase/Tryptophan 5-Monooxygenase Activation Protein Theta	Protein Coding	P27348	55	GC02M009583	4.11824	https://www.genecards.org/cgi-bin/carddisp.pl?gene=YWHAQ
GNAQ	G Protein Subunit Alpha Q	Protein Coding	P50148	57	GC09M077716	4.11474	https://www.genecards.org/cgi-bin/carddisp.pl?gene=GNAQ
GRP	Gastrin Releasing Peptide	Protein Coding	P07492	49	GC18P059220	4.1128	https://www.genecards.org/cgi-bin/carddisp.pl?gene=GRP
SLC4A1	Solute Carrier Family 4 Member 1 (Diego Blood Group)	Protein Coding	P02730	56	GC17M071817	4.09333	https://www.genecards.org/cgi-bin/carddisp.pl?gene=SLC4A1
LIMK1	LIM Domain Kinase 1	Protein Coding	P53667	56	GC07P074082	4.07236	https://www.genecards.org/cgi-bin/carddisp.pl?gene=LIMK1
CITED2	Cbp/P300 Interacting Transactivator With Glu/Asp Rich Carboxy-Terminal Domain 2	Protein Coding	Q99967	52	GC06M139371	4.06699	https://www.genecards.org/cgi-bin/carddisp.pl?gene=CITED2
ATOH8	Atonal BHLH Transcription Factor 8	Protein Coding	Q96SQ7	36	GC02P085751	4.06572	https://www.genecards.org/cgi-bin/carddisp.pl?gene=ATOH8
MAP3K3	Mitogen-Activated Protein Kinase Kinase Kinase 3	Protein Coding	Q99759	54	GC17P063622	4.06516	https://www.genecards.org/cgi-bin/carddisp.pl?gene=MAP3K3
THORLNC	Testis Associated Oncogenic LncRNA	RNA Gene		15	GC02M118133	4.05845	https://www.genecards.org/cgi-bin/carddisp.pl?gene=THORLNC
GPT	Glutamic--Pyruvic Transaminase	Protein Coding	P24298	50	GC08P144502	4.05079	https://www.genecards.org/cgi-bin/carddisp.pl?gene=GPT
ACE2	Angiotensin Converting Enzyme 2	Protein Coding	Q9BYF1	57	GC0XM015494	4.04205	https://www.genecards.org/cgi-bin/carddisp.pl?gene=ACE2
MIR222	MicroRNA 222	RNA Gene		27	GC0XM045747	4.04015	https://www.genecards.org/cgi-bin/carddisp.pl?gene=MIR222
ADRA2A	Adrenoceptor Alpha 2A	Protein Coding	P08913	54	GC10P111077	4.03901	https://www.genecards.org/cgi-bin/carddisp.pl?gene=ADRA2A
HAS2	Hyaluronan Synthase 2	Protein Coding	Q92819	50	GC08M121612	4.03734	https://www.genecards.org/cgi-bin/carddisp.pl?gene=HAS2
DNAH8	Dynein Axonemal Heavy Chain 8	Protein Coding	Q96JB1	47	GC06P125656	4.02639	https://www.genecards.org/cgi-bin/carddisp.pl?gene=DNAH8
PCSK9	Proprotein Convertase Subtilisin/Kexin Type 9	Protein Coding	Q8NBP7	58	GC01P055039	4.02529	https://www.genecards.org/cgi-bin/carddisp.pl?gene=PCSK9
TBP	TATA-Box Binding Protein	Protein Coding	P20226	57	GC06P170554	4.02163	https://www.genecards.org/cgi-bin/carddisp.pl?gene=TBP
GJB2	Gap Junction Protein Beta 2	Protein Coding	P29033	54	GC13M020187	4.02136	https://www.genecards.org/cgi-bin/carddisp.pl?gene=GJB2
PGF	Placental Growth Factor	Protein Coding	P49763	53	GC14M074941	4.00464	https://www.genecards.org/cgi-bin/carddisp.pl?gene=PGF
DES	Desmin	Protein Coding	P17661	56	GC02P219418	3.9975	https://www.genecards.org/cgi-bin/carddisp.pl?gene=DES
IRS1	Insulin Receptor Substrate 1	Protein Coding	P35568	56	GC02M226731	3.98832	https://www.genecards.org/cgi-bin/carddisp.pl?gene=IRS1
CSN1S1	Casein Alpha S1	Protein Coding	P47710	45	GC04P070008	3.98566	https://www.genecards.org/cgi-bin/carddisp.pl?gene=CSN1S1
MUC1	Mucin 1, Cell Surface Associated	Protein Coding	P15941	56	GC01M155185	3.98391	https://www.genecards.org/cgi-bin/carddisp.pl?gene=MUC1
EZR	Ezrin	Protein Coding	P15311	54	GC06M158765	3.97637	https://www.genecards.org/cgi-bin/carddisp.pl?gene=EZR
HBEGF	Heparin Binding EGF Like Growth Factor	Protein Coding	Q99075	52	GC05M140332	3.96708	https://www.genecards.org/cgi-bin/carddisp.pl?gene=HBEGF
PWAR4	Prader Willi/Angelman Region RNA 4	RNA Gene		15	GC15P025211	3.9648	https://www.genecards.org/cgi-bin/carddisp.pl?gene=PWAR4
NR4A1	Nuclear Receptor Subfamily 4 Group A Member 1	Protein Coding	P22736	56	GC12P052022	3.95324	https://www.genecards.org/cgi-bin/carddisp.pl?gene=NR4A1
NLRP1	NLR Family Pyrin Domain Containing 1	Protein Coding	Q9C000	52	GC17M005499	3.94323	https://www.genecards.org/cgi-bin/carddisp.pl?gene=NLRP1
CSK	C-Terminal Src Kinase	Protein Coding	P41240	55	GC15P074782	3.94201	https://www.genecards.org/cgi-bin/carddisp.pl?gene=CSK
SMAD4	SMAD Family Member 4	Protein Coding	Q13485	61	GC18P051028	3.9375	https://www.genecards.org/cgi-bin/carddisp.pl?gene=SMAD4
IL4	Interleukin 4	Protein Coding	P05112	55	GC05P132673	3.93708	https://www.genecards.org/cgi-bin/carddisp.pl?gene=IL4
TRD-GTC9-1	TRNA-Asp (Anticodon GTC) 9-1	RNA Gene		13	GC01P163375	3.93299	https://www.genecards.org/cgi-bin/carddisp.pl?gene=TRD-GTC9-1
HBA2	Hemoglobin Subunit Alpha 2	Protein Coding	P69905	49	GC16P064938	3.92081	https://www.genecards.org/cgi-bin/carddisp.pl?gene=HBA2
PLA2G6	Phospholipase A2 Group VI	Protein Coding	O60733	56	GC22M076500	3.9205	https://www.genecards.org/cgi-bin/carddisp.pl?gene=PLA2G6
TREX1	Three Prime Repair Exonuclease 1	Protein Coding	Q9NSU2	51	GC03P055966	3.9093	https://www.genecards.org/cgi-bin/carddisp.pl?gene=TREX1
FLT1	Fms Related Receptor Tyrosine Kinase 1	Protein Coding	P17948	59	GC13M028300	3.90651	https://www.genecards.org/cgi-bin/carddisp.pl?gene=FLT1
MIR143	MicroRNA 143	RNA Gene		30	GC05P150871	3.90637	https://www.genecards.org/cgi-bin/carddisp.pl?gene=MIR143
TFEB	Transcription Factor EB	Protein Coding	P19484	50	GC06M090945	3.90034	https://www.genecards.org/cgi-bin/carddisp.pl?gene=TFEB
CD47	CD47 Molecule	Protein Coding	Q08722	53	GC03M108043	3.89885	https://www.genecards.org/cgi-bin/carddisp.pl?gene=CD47
ID1	Inhibitor Of DNA Binding 1	Protein Coding	P41134	49	GC20P031605	3.89369	https://www.genecards.org/cgi-bin/carddisp.pl?gene=ID1
MIR128-1	MicroRNA 128-1	RNA Gene		25	GC02P135665	3.89313	https://www.genecards.org/cgi-bin/carddisp.pl?gene=MIR128-1
ASL	Argininosuccinate Lyase	Protein Coding	P04424	54	GC07P066075	3.88047	https://www.genecards.org/cgi-bin/carddisp.pl?gene=ASL
COL2A1	Collagen Type II Alpha 1 Chain	Protein Coding	P02458	58	GC12M047972	3.8739	https://www.genecards.org/cgi-bin/carddisp.pl?gene=COL2A1
PKN1	Protein Kinase N1	Protein Coding	Q16512	54	GC19P014433	3.86591	https://www.genecards.org/cgi-bin/carddisp.pl?gene=PKN1
BIRC2	Baculoviral IAP Repeat Containing 2	Protein Coding	Q13490	56	GC11P102347	3.86447	https://www.genecards.org/cgi-bin/carddisp.pl?gene=BIRC2
GP1BB	Glycoprotein Ib Platelet Subunit Beta	Protein Coding	P13224	52	GC22P064464	3.86347	https://www.genecards.org/cgi-bin/carddisp.pl?gene=GP1BB
EPHB4	EPH Receptor B4	Protein Coding	P54760	62	GC07M105015	3.86138	https://www.genecards.org/cgi-bin/carddisp.pl?gene=EPHB4
ITGA5	Integrin Subunit Alpha 5	Protein Coding	P08648	56	GC12M055747	3.85288	https://www.genecards.org/cgi-bin/carddisp.pl?gene=ITGA5
SCD	Stearoyl-CoA Desaturase	Protein Coding	O00767	58	GC10P100347	3.8476	https://www.genecards.org/cgi-bin/carddisp.pl?gene=SCD
CSRP3	Cysteine And Glycine Rich Protein 3	Protein Coding	P50461	51	GC11M019160	3.84361	https://www.genecards.org/cgi-bin/carddisp.pl?gene=CSRP3
SORL1	Sortilin Related Receptor 1	Protein Coding	Q92673	54	GC11P121452	3.84343	https://www.genecards.org/cgi-bin/carddisp.pl?gene=SORL1
SCNN1A	Sodium Channel Epithelial 1 Subunit Alpha	Protein Coding	P37088	57	GC12M006346	3.83659	https://www.genecards.org/cgi-bin/carddisp.pl?gene=SCNN1A
CSF3	Colony Stimulating Factor 3	Protein Coding	P09919	49	GC17P040015	3.82949	https://www.genecards.org/cgi-bin/carddisp.pl?gene=CSF3
NEAT1	Nuclear Paraspeckle Assembly Transcript 1	RNA Gene		32	GC11P084565	3.82885	https://www.genecards.org/cgi-bin/carddisp.pl?gene=NEAT1
CCN3	Cellular Communication Network Factor 3	Protein Coding	P48745	47	GC08P119416	3.82795	https://www.genecards.org/cgi-bin/carddisp.pl?gene=CCN3
SCARB1	Scavenger Receptor Class B Member 1	Protein Coding	Q8WTV0	56	GC12M124776	3.82777	https://www.genecards.org/cgi-bin/carddisp.pl?gene=SCARB1
LTF	Lactotransferrin	Protein Coding	P02788	54	GC03M046435	3.82665	https://www.genecards.org/cgi-bin/carddisp.pl?gene=LTF
IL11	Interleukin 11	Protein Coding	P20809	49	GC19M055364	3.82492	https://www.genecards.org/cgi-bin/carddisp.pl?gene=IL11
CCN1	Cellular Communication Network Factor 1	Protein Coding	O00622	49	GC01P085585	3.82343	https://www.genecards.org/cgi-bin/carddisp.pl?gene=CCN1
NR1H3	Nuclear Receptor Subfamily 1 Group H Member 3	Protein Coding	Q13133	55	GC11P047248	3.8167	https://www.genecards.org/cgi-bin/carddisp.pl?gene=NR1H3
PDHX	Pyruvate Dehydrogenase Complex Component X	Protein Coding	O00330	53	GC11P034894	3.81383	https://www.genecards.org/cgi-bin/carddisp.pl?gene=PDHX
FOSL1	FOS Like 1, AP-1 Transcription Factor Subunit	Protein Coding	P15407	54	GC11M121228	3.81156	https://www.genecards.org/cgi-bin/carddisp.pl?gene=FOSL1
SLC25A11	Solute Carrier Family 25 Member 11	Protein Coding	Q02978	50	GC17M004937	3.79658	https://www.genecards.org/cgi-bin/carddisp.pl?gene=SLC25A11
MIR181D	MicroRNA 181d	RNA Gene		25	GC19P013874	3.7947	https://www.genecards.org/cgi-bin/carddisp.pl?gene=MIR181D
FSCN1	Fascin Actin-Bundling Protein 1	Protein Coding	Q16658	52	GC07P005592	3.7926	https://www.genecards.org/cgi-bin/carddisp.pl?gene=FSCN1
TGFBR1	Transforming Growth Factor Beta Receptor 1	Protein Coding	P36897	62	GC09P099696	3.79195	https://www.genecards.org/cgi-bin/carddisp.pl?gene=TGFBR1
NCK1	NCK Adaptor Protein 1	Protein Coding	P16333	50	GC03P136862	3.79192	https://www.genecards.org/cgi-bin/carddisp.pl?gene=NCK1
POU2F1	POU Class 2 Homeobox 1	Protein Coding	P14859	50	GC01P167222	3.77781	https://www.genecards.org/cgi-bin/carddisp.pl?gene=POU2F1
BLVRB	Biliverdin Reductase B	Protein Coding	P30043	49	GC19M040447	3.77675	https://www.genecards.org/cgi-bin/carddisp.pl?gene=BLVRB
GJA5	Gap Junction Protein Alpha 5	Protein Coding	P36382	53	GC01M147756	3.77498	https://www.genecards.org/cgi-bin/carddisp.pl?gene=GJA5
TGFA	Transforming Growth Factor Alpha	Protein Coding	P01135	54	GC02M070447	3.77459	https://www.genecards.org/cgi-bin/carddisp.pl?gene=TGFA
TRPC6	Transient Receptor Potential Cation Channel Subfamily C Member 6	Protein Coding	Q9Y210	57	GC11M101451	3.7543	https://www.genecards.org/cgi-bin/carddisp.pl?gene=TRPC6
RCAN1	Regulator Of Calcineurin 1	Protein Coding	P53805	51	GC21M034513	3.75399	https://www.genecards.org/cgi-bin/carddisp.pl?gene=RCAN1
BCS1L	BCS1 Homolog, Ubiquinol-Cytochrome C Reductase Complex Chaperone	Protein Coding	Q9Y276	54	GC02P218658	3.75185	https://www.genecards.org/cgi-bin/carddisp.pl?gene=BCS1L
KLK1	Kallikrein 1	Protein Coding	P06870	56	GC19M050819	3.74737	https://www.genecards.org/cgi-bin/carddisp.pl?gene=KLK1
PTGER2	Prostaglandin E Receptor 2	Protein Coding	P43116	55	GC14P052314	3.74573	https://www.genecards.org/cgi-bin/carddisp.pl?gene=PTGER2
ETS1	ETS Proto-Oncogene 1, Transcription Factor	Protein Coding	P14921	56	GC11M128458	3.74135	https://www.genecards.org/cgi-bin/carddisp.pl?gene=ETS1
DNMT1	DNA Methyltransferase 1	Protein Coding	P26358	61	GC19M010133	3.73749	https://www.genecards.org/cgi-bin/carddisp.pl?gene=DNMT1
HLA-B	Major Histocompatibility Complex, Class I, B	Protein Coding	P01889	54	GC06M090698	3.73295	https://www.genecards.org/cgi-bin/carddisp.pl?gene=HLA-B
CTSK	Cathepsin K	Protein Coding	P43235	58	GC01M159637	3.73133	https://www.genecards.org/cgi-bin/carddisp.pl?gene=CTSK
VAV1	Vav Guanine Nucleotide Exchange Factor 1	Protein Coding	P15498	52	GC19P006772	3.72815	https://www.genecards.org/cgi-bin/carddisp.pl?gene=VAV1
PALLD	Palladin, Cytoskeletal Associated Protein	Protein Coding	Q8WX93	50	GC04P168497	3.72524	https://www.genecards.org/cgi-bin/carddisp.pl?gene=PALLD
MIRLET7C	MicroRNA Let-7c	RNA Gene		28	GC21P017033	3.72453	https://www.genecards.org/cgi-bin/carddisp.pl?gene=MIRLET7C
IRX2-DT	IRX2 Divergent Transcript	RNA Gene	Q86SI9	34	GC05P002751	3.71992	https://www.genecards.org/cgi-bin/carddisp.pl?gene=IRX2-DT
MIR193B	MicroRNA 193b	RNA Gene		28	GC16P065310	3.71664	https://www.genecards.org/cgi-bin/carddisp.pl?gene=MIR193B
THPO	Thrombopoietin	Protein Coding	P40225	52	GC03M184371	3.7016	https://www.genecards.org/cgi-bin/carddisp.pl?gene=THPO
ITGB4	Integrin Subunit Beta 4	Protein Coding	P16144	57	GC17P075721	3.69379	https://www.genecards.org/cgi-bin/carddisp.pl?gene=ITGB4
P2RY2	Purinergic Receptor P2Y2	Protein Coding	P41231	52	GC11P084928	3.68298	https://www.genecards.org/cgi-bin/carddisp.pl?gene=P2RY2
F2R	Coagulation Factor II Thrombin Receptor	Protein Coding	P25116	55	GC05P076716	3.68159	https://www.genecards.org/cgi-bin/carddisp.pl?gene=F2R
SMAD2	SMAD Family Member 2	Protein Coding	Q15796	61	GC18M047809	3.68055	https://www.genecards.org/cgi-bin/carddisp.pl?gene=SMAD2
RNF13	Ring Finger Protein 13	Protein Coding	O43567	47	GC03P149812	3.6797	https://www.genecards.org/cgi-bin/carddisp.pl?gene=RNF13
CCNB1	Cyclin B1	Protein Coding	P14635	56	GC05P069167	3.6709	https://www.genecards.org/cgi-bin/carddisp.pl?gene=CCNB1
AFAP1	Actin Filament Associated Protein 1	Protein Coding	Q8N556	46	GC04M007758	3.66729	https://www.genecards.org/cgi-bin/carddisp.pl?gene=AFAP1
AHCYL1	Adenosylhomocysteinase Like 1	Protein Coding	O43865	51	GC01P109984	3.66453	https://www.genecards.org/cgi-bin/carddisp.pl?gene=AHCYL1
LGALS3	Galectin 3	Protein Coding	P17931	53	GC14P055124	3.65388	https://www.genecards.org/cgi-bin/carddisp.pl?gene=LGALS3
CDH2	Cadherin 2	Protein Coding	P19022	60	GC18M033085	3.6522	https://www.genecards.org/cgi-bin/carddisp.pl?gene=CDH2
PSMC5	Proteasome 26S Subunit, ATPase 5	Protein Coding	P62195	49	GC17P063827	3.64637	https://www.genecards.org/cgi-bin/carddisp.pl?gene=PSMC5
CTSL	Cathepsin L	Protein Coding	P07711	56	GC09P087725	3.64341	https://www.genecards.org/cgi-bin/carddisp.pl?gene=CTSL
HNRNPD	Heterogeneous Nuclear Ribonucleoprotein D	Protein Coding	Q14103	48	GC04M082352	3.63016	https://www.genecards.org/cgi-bin/carddisp.pl?gene=HNRNPD
SNCAIP	Synuclein Alpha Interacting Protein	Protein Coding	Q9Y6H5	52	GC05P122311	3.62948	https://www.genecards.org/cgi-bin/carddisp.pl?gene=SNCAIP
IGF2	Insulin Like Growth Factor 2	Protein Coding	P01344	57	GC11M010286	3.62734	https://www.genecards.org/cgi-bin/carddisp.pl?gene=IGF2
FGFR1	Fibroblast Growth Factor Receptor 1	Protein Coding	P11362	63	GC08M038400	3.62669	https://www.genecards.org/cgi-bin/carddisp.pl?gene=FGFR1
XRCC6	X-Ray Repair Cross Complementing 6	Protein Coding	P12956	54	GC22P065264	3.6204	https://www.genecards.org/cgi-bin/carddisp.pl?gene=XRCC6
NPPC	Natriuretic Peptide C	Protein Coding	P23582	49	GC02M231921	3.61558	https://www.genecards.org/cgi-bin/carddisp.pl?gene=NPPC
SRF	Serum Response Factor	Protein Coding	P11831	52	GC06P043171	3.61144	https://www.genecards.org/cgi-bin/carddisp.pl?gene=SRF
TRPC3	Transient Receptor Potential Cation Channel Subfamily C Member 3	Protein Coding	Q13507	55	GC04M121879	3.6104	https://www.genecards.org/cgi-bin/carddisp.pl?gene=TRPC3
COL3A1	Collagen Type III Alpha 1 Chain	Protein Coding	P02461	56	GC02P188974	3.60801	https://www.genecards.org/cgi-bin/carddisp.pl?gene=COL3A1
CBL	Cbl Proto-Oncogene	Protein Coding	P22681	60	GC11P119206	3.6017	https://www.genecards.org/cgi-bin/carddisp.pl?gene=CBL
HCCAT5	Hepatocellular Carcinoma Associated Transcript 5	RNA Gene		20	GC16P073092	3.59558	https://www.genecards.org/cgi-bin/carddisp.pl?gene=HCCAT5
LDLR	Low Density Lipoprotein Receptor	Protein Coding	P01130	60	GC19P102336	3.59391	https://www.genecards.org/cgi-bin/carddisp.pl?gene=LDLR
SNHG16	Small Nucleolar RNA Host Gene 16	RNA Gene		26	GC17P102459	3.59135	https://www.genecards.org/cgi-bin/carddisp.pl?gene=SNHG16
PPP1R14C	Protein Phosphatase 1 Regulatory Inhibitor Subunit 14C	Protein Coding	Q8TAE6	45	GC06P150143	3.59051	https://www.genecards.org/cgi-bin/carddisp.pl?gene=PPP1R14C
HNF4A	Hepatocyte Nuclear Factor 4 Alpha	Protein Coding	P41235	57	GC20P044355	3.58155	https://www.genecards.org/cgi-bin/carddisp.pl?gene=HNF4A
TNFSF11	TNF Superfamily Member 11	Protein Coding	O14788	58	GC13P042562	3.58144	https://www.genecards.org/cgi-bin/carddisp.pl?gene=TNFSF11
ADAM17	ADAM Metallopeptidase Domain 17	Protein Coding	P78536	59	GC02M009488	3.56596	https://www.genecards.org/cgi-bin/carddisp.pl?gene=ADAM17
RPS6KB1	Ribosomal Protein S6 Kinase B1	Protein Coding	P23443	58	GC17P059893	3.56584	https://www.genecards.org/cgi-bin/carddisp.pl?gene=RPS6KB1
SMAD7	SMAD Family Member 7	Protein Coding	O15105	52	GC18M048919	3.56487	https://www.genecards.org/cgi-bin/carddisp.pl?gene=SMAD7
HDAC5	Histone Deacetylase 5	Protein Coding	Q9UQL6	56	GC17M044076	3.56143	https://www.genecards.org/cgi-bin/carddisp.pl?gene=HDAC5
ILK	Integrin Linked Kinase	Protein Coding	Q13418	52	GC11P007770	3.56127	https://www.genecards.org/cgi-bin/carddisp.pl?gene=ILK
SDC4	Syndecan 4	Protein Coding	P31431	50	GC20M045325	3.55969	https://www.genecards.org/cgi-bin/carddisp.pl?gene=SDC4
RAPGEF3	Rap Guanine Nucleotide Exchange Factor 3	Protein Coding	O95398	51	GC12M047736	3.55935	https://www.genecards.org/cgi-bin/carddisp.pl?gene=RAPGEF3
SLC25A4	Solute Carrier Family 25 Member 4	Protein Coding	P12235	57	GC04P185143	3.55787	https://www.genecards.org/cgi-bin/carddisp.pl?gene=SLC25A4
CDKN2B	Cyclin Dependent Kinase Inhibitor 2B	Protein Coding	P42772	54	GC09M022002	3.54382	https://www.genecards.org/cgi-bin/carddisp.pl?gene=CDKN2B
ADD1	Adducin 1	Protein Coding	P35611	53	GC04P003098	3.5351	https://www.genecards.org/cgi-bin/carddisp.pl?gene=ADD1
MIR200B	MicroRNA 200b	RNA Gene		28	GC01P001167	3.53351	https://www.genecards.org/cgi-bin/carddisp.pl?gene=MIR200B
VTRNA1-1	Vault RNA 1-1	RNA Gene		17	GC05P152115	3.5075	https://www.genecards.org/cgi-bin/carddisp.pl?gene=VTRNA1-1
MIR92A1	MicroRNA 92a-1	RNA Gene		25	GC13P091664	3.49596	https://www.genecards.org/cgi-bin/carddisp.pl?gene=MIR92A1
RPSA	Ribosomal Protein SA	Protein Coding	P08865	55	GC03P039406	3.49275	https://www.genecards.org/cgi-bin/carddisp.pl?gene=RPSA
MBP	Myelin Basic Protein	Protein Coding	P02686	53	GC18M076978	3.49166	https://www.genecards.org/cgi-bin/carddisp.pl?gene=MBP
APOH	Apolipoprotein H	Protein Coding	P02749	53	GC17M066212	3.48626	https://www.genecards.org/cgi-bin/carddisp.pl?gene=APOH
ACTA1	Actin Alpha 1, Skeletal Muscle	Protein Coding	P68133	56	GC01M230136	3.48488	https://www.genecards.org/cgi-bin/carddisp.pl?gene=ACTA1
ANK1	Ankyrin 1	Protein Coding	P16157	53	GC08M041653	3.4831	https://www.genecards.org/cgi-bin/carddisp.pl?gene=ANK1
TAFAZZIN	Tafazzin, Phospholipid-Lysophospholipid Transacylase	Protein Coding	Q16635	50	GC0XP154425	3.48126	https://www.genecards.org/cgi-bin/carddisp.pl?gene=TAFAZZIN
SNORD118	Small Nucleolar RNA, C/D Box 118	RNA Gene		24	GC17M017010	3.47731	https://www.genecards.org/cgi-bin/carddisp.pl?gene=SNORD118
TNFRSF11B	TNF Receptor Superfamily Member 11b	Protein Coding	O00300	55	GC08M118923	3.47578	https://www.genecards.org/cgi-bin/carddisp.pl?gene=TNFRSF11B
VNN1	Vanin 1	Protein Coding	O95497	52	GC06M132680	3.46905	https://www.genecards.org/cgi-bin/carddisp.pl?gene=VNN1
PAH	Phenylalanine Hydroxylase	Protein Coding	P00439	56	GC12M102836	3.46391	https://www.genecards.org/cgi-bin/carddisp.pl?gene=PAH
MIR212	MicroRNA 212	RNA Gene		27	GC17M002050	3.45521	https://www.genecards.org/cgi-bin/carddisp.pl?gene=MIR212
ERCC2	ERCC Excision Repair 2, TFIIH Core Complex Helicase Subunit	Protein Coding	P18074	56	GC19M045349	3.4538	https://www.genecards.org/cgi-bin/carddisp.pl?gene=ERCC2
PTGDS	Prostaglandin D2 Synthase	Protein Coding	P41222	54	GC09P139895	3.44258	https://www.genecards.org/cgi-bin/carddisp.pl?gene=PTGDS
IRF1	Interferon Regulatory Factor 1	Protein Coding	P10914	55	GC05M132440	3.43076	https://www.genecards.org/cgi-bin/carddisp.pl?gene=IRF1
MET	MET Proto-Oncogene, Receptor Tyrosine Kinase	Protein Coding	P08581	63	GC07P116672	3.42304	https://www.genecards.org/cgi-bin/carddisp.pl?gene=MET
KRT1	Keratin 1	Protein Coding	P04264	56	GC12M052674	3.41951	https://www.genecards.org/cgi-bin/carddisp.pl?gene=KRT1
SNAI1	Snail Family Transcriptional Repressor 1	Protein Coding	O95863	52	GC20P049982	3.41844	https://www.genecards.org/cgi-bin/carddisp.pl?gene=SNAI1
REL	REL Proto-Oncogene, NF-KB Subunit	Protein Coding	Q04864	55	GC02P060881	3.41782	https://www.genecards.org/cgi-bin/carddisp.pl?gene=REL
ABCB6	ATP Binding Cassette Subfamily B Member 6 (Langereis Blood Group)	Protein Coding	Q9NP58	54	GC02M219209	3.4173	https://www.genecards.org/cgi-bin/carddisp.pl?gene=ABCB6
GAL	Galanin And GMAP Prepropeptide	Protein Coding	P22466	54	GC11P084764	3.41682	https://www.genecards.org/cgi-bin/carddisp.pl?gene=GAL
ZYX	Zyxin	Protein Coding	Q15942	52	GC07P143381	3.41674	https://www.genecards.org/cgi-bin/carddisp.pl?gene=ZYX
BRD4	Bromodomain Containing 4	Protein Coding	O60885	56	GC19M019718	3.41389	https://www.genecards.org/cgi-bin/carddisp.pl?gene=BRD4
JUP	Junction Plakoglobin	Protein Coding	P14923	57	GC17M041754	3.41206	https://www.genecards.org/cgi-bin/carddisp.pl?gene=JUP
GPHN	Gephyrin	Protein Coding	Q9NQX3	57	GC14P066507	3.40137	https://www.genecards.org/cgi-bin/carddisp.pl?gene=GPHN
HTR3A	5-Hydroxytryptamine Receptor 3A	Protein Coding	P46098	54	GC11P113975	3.39521	https://www.genecards.org/cgi-bin/carddisp.pl?gene=HTR3A
PRKCE	Protein Kinase C Epsilon	Protein Coding	Q02156	56	GC02P045651	3.39013	https://www.genecards.org/cgi-bin/carddisp.pl?gene=PRKCE
BUB1B	BUB1 Mitotic Checkpoint Serine/Threonine Kinase B	Protein Coding	O60566	58	GC15P040161	3.38828	https://www.genecards.org/cgi-bin/carddisp.pl?gene=BUB1B
MIR484	MicroRNA 484	RNA Gene		26	GC16P065384	3.38806	https://www.genecards.org/cgi-bin/carddisp.pl?gene=MIR484
NR1I2	Nuclear Receptor Subfamily 1 Group I Member 2	Protein Coding	O75469	51	GC03P119780	3.3775	https://www.genecards.org/cgi-bin/carddisp.pl?gene=NR1I2
RPL4	Ribosomal Protein L4	Protein Coding	P36578	49	GC15M066498	3.36739	https://www.genecards.org/cgi-bin/carddisp.pl?gene=RPL4
LYN	LYN Proto-Oncogene, Src Family Tyrosine Kinase	Protein Coding	P07948	57	GC08P055879	3.36693	https://www.genecards.org/cgi-bin/carddisp.pl?gene=LYN
LOC126805877	MED14-Independent Group 3 Enhancer GRCh37_chr1:156099693-156100892	Functional Element		9	GC01P160736	3.3621	https://www.genecards.org/cgi-bin/carddisp.pl?gene=LOC126805877
GPR3	G Protein-Coupled Receptor 3	Protein Coding	P46089	44	GC01P034726	3.35468	https://www.genecards.org/cgi-bin/carddisp.pl?gene=GPR3
MIR485	MicroRNA 485	RNA Gene		24	GC14P115614	3.35362	https://www.genecards.org/cgi-bin/carddisp.pl?gene=MIR485
CD59	CD59 Molecule (CD59 Blood Group)	Protein Coding	P13987	55	GC11M033713	3.35308	https://www.genecards.org/cgi-bin/carddisp.pl?gene=CD59
ENTPD1	Ectonucleoside Triphosphate Diphosphohydrolase 1	Protein Coding	P49961	58	GC10P106762	3.3392	https://www.genecards.org/cgi-bin/carddisp.pl?gene=ENTPD1
UBE3A	Ubiquitin Protein Ligase E3A	Protein Coding	Q05086	56	GC15M025333	3.338	https://www.genecards.org/cgi-bin/carddisp.pl?gene=UBE3A
GAB1	GRB2 Associated Binding Protein 1	Protein Coding	Q13480	52	GC04P143336	3.33728	https://www.genecards.org/cgi-bin/carddisp.pl?gene=GAB1
CCL20	C-C Motif Chemokine Ligand 20	Protein Coding	P78556	51	GC02P227846	3.33381	https://www.genecards.org/cgi-bin/carddisp.pl?gene=CCL20
C1QBP	Complement C1q Binding Protein	Protein Coding	Q07021	53	GC17M005432	3.33376	https://www.genecards.org/cgi-bin/carddisp.pl?gene=C1QBP
GPER1	G Protein-Coupled Estrogen Receptor 1	Protein Coding	Q99527	49	GC07P009951	3.32778	https://www.genecards.org/cgi-bin/carddisp.pl?gene=GPER1
MEG8	Maternally Expressed 8, Small Nucleolar RNA Host Gene	RNA Gene		27	GC14P115584	3.32777	https://www.genecards.org/cgi-bin/carddisp.pl?gene=MEG8
GJA4	Gap Junction Protein Alpha 4	Protein Coding	P35212	50	GC01P034792	3.32664	https://www.genecards.org/cgi-bin/carddisp.pl?gene=GJA4
MIR24-1	MicroRNA 24-1	RNA Gene		24	GC09P095086	3.31668	https://www.genecards.org/cgi-bin/carddisp.pl?gene=MIR24-1
CSN2	Casein Beta	Protein Coding	P05814	42	GC04M069955	3.31129	https://www.genecards.org/cgi-bin/carddisp.pl?gene=CSN2
MIR373	MicroRNA 373	RNA Gene		26	GC19P103679	3.30704	https://www.genecards.org/cgi-bin/carddisp.pl?gene=MIR373
CDC25C	Cell Division Cycle 25C	Protein Coding	P30307	56	GC05M138285	3.30618	https://www.genecards.org/cgi-bin/carddisp.pl?gene=CDC25C
OGT	O-Linked N-Acetylglucosamine (GlcNAc) Transferase	Protein Coding	O15294	55	GC0XP071674	3.30604	https://www.genecards.org/cgi-bin/carddisp.pl?gene=OGT
NUP133	Nucleoporin 133	Protein Coding	Q8WUM0	50	GC01M230139	3.29744	https://www.genecards.org/cgi-bin/carddisp.pl?gene=NUP133
PLAUR	Plasminogen Activator, Urokinase Receptor	Protein Coding	Q03405	53	GC19M043646	3.29267	https://www.genecards.org/cgi-bin/carddisp.pl?gene=PLAUR
KLF15	KLF Transcription Factor 15	Protein Coding	Q9UIH9	46	GC03M126293	3.28973	https://www.genecards.org/cgi-bin/carddisp.pl?gene=KLF15
FTH1	Ferritin Heavy Chain 1	Protein Coding	P02794	58	GC11M061959	3.28236	https://www.genecards.org/cgi-bin/carddisp.pl?gene=FTH1
PHB1	Prohibitin 1	Protein Coding	P35232	55	GC17M072162	3.27615	https://www.genecards.org/cgi-bin/carddisp.pl?gene=PHB1
BIRC3	Baculoviral IAP Repeat Containing 3	Protein Coding	Q13489	54	GC11P102317	3.27182	https://www.genecards.org/cgi-bin/carddisp.pl?gene=BIRC3
XRCC5	X-Ray Repair Cross Complementing 5	Protein Coding	P13010	53	GC02P216107	3.26637	https://www.genecards.org/cgi-bin/carddisp.pl?gene=XRCC5
FLT4	Fms Related Receptor Tyrosine Kinase 4	Protein Coding	P35916	61	GC05M182477	3.2642	https://www.genecards.org/cgi-bin/carddisp.pl?gene=FLT4
MIR30A	MicroRNA 30a	RNA Gene		26	GC06M071403	3.25663	https://www.genecards.org/cgi-bin/carddisp.pl?gene=MIR30A
ECPAS	Ecm29 Proteasome Adaptor And Scaffold	Protein Coding	Q5VYK3	38	GC09M111361	3.25588	https://www.genecards.org/cgi-bin/carddisp.pl?gene=ECPAS
IL3	Interleukin 3	Protein Coding	P08700	54	GC05P132060	3.2554	https://www.genecards.org/cgi-bin/carddisp.pl?gene=IL3
TLN1	Talin 1	Protein Coding	Q9Y490	50	GC09M035696	3.24501	https://www.genecards.org/cgi-bin/carddisp.pl?gene=TLN1
SMAD1	SMAD Family Member 1	Protein Coding	Q15797	52	GC04P145481	3.24045	https://www.genecards.org/cgi-bin/carddisp.pl?gene=SMAD1
LRRC8D	Leucine Rich Repeat Containing 8 VRAC Subunit D	Protein Coding	Q7L1W4	45	GC01P089821	3.23577	https://www.genecards.org/cgi-bin/carddisp.pl?gene=LRRC8D
CX3CL1	C-X3-C Motif Chemokine Ligand 1	Protein Coding	P78423	53	GC16P057372	3.23316	https://www.genecards.org/cgi-bin/carddisp.pl?gene=CX3CL1
TGIF1	TGFB Induced Factor Homeobox 1	Protein Coding	Q15583	55	GC18P003411	3.23107	https://www.genecards.org/cgi-bin/carddisp.pl?gene=TGIF1
MIRLET7A1	MicroRNA Let-7a-1	RNA Gene		29	GC09P094175	3.2281	https://www.genecards.org/cgi-bin/carddisp.pl?gene=MIRLET7A1
MIR663A	MicroRNA 663a	RNA Gene		21	GC20M026208	3.226	https://www.genecards.org/cgi-bin/carddisp.pl?gene=MIR663A
LOC654780	Splicing Factor Proline/Glutamine-Rich	RNA Gene		18	GC16M084193	3.225	https://www.genecards.org/cgi-bin/carddisp.pl?gene=LOC654780
EVL	Enah/Vasp-Like	Protein Coding	Q9UI08	47	GC14P099971	3.22402	https://www.genecards.org/cgi-bin/carddisp.pl?gene=EVL
USP9X	Ubiquitin Specific Peptidase 9 X-Linked	Protein Coding	Q93008	57	GC0XP041085	3.22382	https://www.genecards.org/cgi-bin/carddisp.pl?gene=USP9X
BSCL2	BSCL2 Lipid Droplet Biogenesis Associated, Seipin	Protein Coding	Q96G97	51	GC11M121074	3.22017	https://www.genecards.org/cgi-bin/carddisp.pl?gene=BSCL2
CXCL2	C-X-C Motif Chemokine Ligand 2	Protein Coding	P19875	48	GC04M074097	3.21869	https://www.genecards.org/cgi-bin/carddisp.pl?gene=CXCL2
TFPI2	Tissue Factor Pathway Inhibitor 2	Protein Coding	P48307	49	GC07M093885	3.2175	https://www.genecards.org/cgi-bin/carddisp.pl?gene=TFPI2
TSC22D3	TSC22 Domain Family Member 3	Protein Coding	Q99576	48	GC0XM107713	3.21746	https://www.genecards.org/cgi-bin/carddisp.pl?gene=TSC22D3
CTH	Cystathionine Gamma-Lyase	Protein Coding	P32929	57	GC01P070411	3.21503	https://www.genecards.org/cgi-bin/carddisp.pl?gene=CTH
TNC	Tenascin C	Protein Coding	P24821	58	GC09M115019	3.21199	https://www.genecards.org/cgi-bin/carddisp.pl?gene=TNC
CFP	Complement Factor Properdin	Protein Coding	P27918	51	GC0XM047623	3.20658	https://www.genecards.org/cgi-bin/carddisp.pl?gene=CFP
SPTA1	Spectrin Alpha, Erythrocytic 1	Protein Coding	P02549	53	GC01M158610	3.20108	https://www.genecards.org/cgi-bin/carddisp.pl?gene=SPTA1
PDE5A	Phosphodiesterase 5A	Protein Coding	O76074	54	GC04M119494	3.18983	https://www.genecards.org/cgi-bin/carddisp.pl?gene=PDE5A
DCN	Decorin	Protein Coding	P07585	56	GC12M091140	3.18737	https://www.genecards.org/cgi-bin/carddisp.pl?gene=DCN
HNRNPL	Heterogeneous Nuclear Ribonucleoprotein L	Protein Coding	P14866	46	GC19M038836	3.18319	https://www.genecards.org/cgi-bin/carddisp.pl?gene=HNRNPL
THOP1	Thimet Oligopeptidase 1	Protein Coding	P52888	47	GC19P002785	3.18229	https://www.genecards.org/cgi-bin/carddisp.pl?gene=THOP1
MAP1B	Microtubule Associated Protein 1B	Protein Coding	P46821	52	GC05P072107	3.1808	https://www.genecards.org/cgi-bin/carddisp.pl?gene=MAP1B
CD79A	CD79a Molecule	Protein Coding	P11912	56	GC19P041877	3.18068	https://www.genecards.org/cgi-bin/carddisp.pl?gene=CD79A
BDKRB1	Bradykinin Receptor B1	Protein Coding	P46663	50	GC14P096329	3.18042	https://www.genecards.org/cgi-bin/carddisp.pl?gene=BDKRB1
CHI3L1	Chitinase 3 Like 1	Protein Coding	P36222	54	GC01M203148	3.18003	https://www.genecards.org/cgi-bin/carddisp.pl?gene=CHI3L1
MIR101-1	MicroRNA 101-1	RNA Gene		25	GC01M065058	3.17174	https://www.genecards.org/cgi-bin/carddisp.pl?gene=MIR101-1
JAG1	Jagged Canonical Notch Ligand 1	Protein Coding	P78504	59	GC20M010637	3.16974	https://www.genecards.org/cgi-bin/carddisp.pl?gene=JAG1
CALCA	Calcitonin Related Polypeptide Alpha	Protein Coding	P06881	52	GC11M014966	3.1661	https://www.genecards.org/cgi-bin/carddisp.pl?gene=CALCA
MCM7	Minichromosome Maintenance Complex Component 7	Protein Coding	P33993	55	GC07M100092	3.16139	https://www.genecards.org/cgi-bin/carddisp.pl?gene=MCM7
ANK3	Ankyrin 3	Protein Coding	Q12955	51	GC10M060026	3.16036	https://www.genecards.org/cgi-bin/carddisp.pl?gene=ANK3
PRKG2	Protein Kinase CGMP-Dependent 2	Protein Coding	Q13237	54	GC04M081087	3.14973	https://www.genecards.org/cgi-bin/carddisp.pl?gene=PRKG2
P2RY12	Purinergic Receptor P2Y12	Protein Coding	Q9H244	56	GC03M151336	3.14687	https://www.genecards.org/cgi-bin/carddisp.pl?gene=P2RY12
ATP5F1B	ATP Synthase F1 Subunit Beta	Protein Coding	P06576	51	GC12M059096	3.14275	https://www.genecards.org/cgi-bin/carddisp.pl?gene=ATP5F1B
MIRLET7G	MicroRNA Let-7g	RNA Gene		26	GC03M052268	3.1358	https://www.genecards.org/cgi-bin/carddisp.pl?gene=MIRLET7G
WWTR1	WW Domain Containing Transcription Regulator 1	Protein Coding	Q9GZV5	47	GC03M149517	3.1323	https://www.genecards.org/cgi-bin/carddisp.pl?gene=WWTR1
TOLLIP	Toll Interacting Protein	Protein Coding	Q9H0E2	52	GC11M001274	3.12853	https://www.genecards.org/cgi-bin/carddisp.pl?gene=TOLLIP
FERMT2	FERM Domain Containing Kindlin 2	Protein Coding	Q96AC1	47	GC14M052857	3.12824	https://www.genecards.org/cgi-bin/carddisp.pl?gene=FERMT2
LORICRIN	Loricrin Cornified Envelope Precursor Protein	Protein Coding	P23490	43	GC01P160496	3.12789	https://www.genecards.org/cgi-bin/carddisp.pl?gene=LORICRIN
P2RX1	Purinergic Receptor P2X 1	Protein Coding	P51575	51	GC17M003896	3.12573	https://www.genecards.org/cgi-bin/carddisp.pl?gene=P2RX1
GFPT1	Glutamine--Fructose-6-Phosphate Transaminase 1	Protein Coding	Q06210	55	GC02M069319	3.1254	https://www.genecards.org/cgi-bin/carddisp.pl?gene=GFPT1
MAP2	Microtubule Associated Protein 2	Protein Coding	P11137	52	GC02P209424	3.11981	https://www.genecards.org/cgi-bin/carddisp.pl?gene=MAP2
PIK3CB	Phosphatidylinositol-4,5-Bisphosphate 3-Kinase Catalytic Subunit Beta	Protein Coding	P42338	56	GC03M138652	3.11666	https://www.genecards.org/cgi-bin/carddisp.pl?gene=PIK3CB
FLAD1	Flavin Adenine Dinucleotide Synthetase 1	Protein Coding	Q8NFF5	50	GC01P154983	3.11414	https://www.genecards.org/cgi-bin/carddisp.pl?gene=FLAD1
CFH	Complement Factor H	Protein Coding	P08603	56	GC01P196621	3.10846	https://www.genecards.org/cgi-bin/carddisp.pl?gene=CFH
ENO1	Enolase 1	Protein Coding	P06733	56	GC01M008861	3.10574	https://www.genecards.org/cgi-bin/carddisp.pl?gene=ENO1
FAM20C	FAM20C Golgi Associated Secretory Pathway Kinase	Protein Coding	Q8IXL6	52	GC07P000192	3.10425	https://www.genecards.org/cgi-bin/carddisp.pl?gene=FAM20C
ACTG1	Actin Gamma 1	Protein Coding	P63261	56	GC17M081509	3.10294	https://www.genecards.org/cgi-bin/carddisp.pl?gene=ACTG1
PGK1	Phosphoglycerate Kinase 1	Protein Coding	P00558	58	GC0XP078118	3.1025	https://www.genecards.org/cgi-bin/carddisp.pl?gene=PGK1
PF4	Platelet Factor 4	Protein Coding	P02776	49	GC04M073980	3.10156	https://www.genecards.org/cgi-bin/carddisp.pl?gene=PF4
FGA	Fibrinogen Alpha Chain	Protein Coding	P02671	58	GC04M154583	3.09884	https://www.genecards.org/cgi-bin/carddisp.pl?gene=FGA
PDIA6	Protein Disulfide Isomerase Family A Member 6	Protein Coding	Q15084	43	GC02M010784	3.0956	https://www.genecards.org/cgi-bin/carddisp.pl?gene=PDIA6
PVT1	Pvt1 Oncogene	RNA Gene		32	GC08P128043	3.09012	https://www.genecards.org/cgi-bin/carddisp.pl?gene=PVT1
IGFBP1	Insulin Like Growth Factor Binding Protein 1	Protein Coding	P08833	51	GC07P049304	3.08559	https://www.genecards.org/cgi-bin/carddisp.pl?gene=IGFBP1
F12	Coagulation Factor XII	Protein Coding	P00748	57	GC05M177402	3.08149	https://www.genecards.org/cgi-bin/carddisp.pl?gene=F12
SLC3A2	Solute Carrier Family 3 Member 2	Protein Coding	P08195	50	GC11P062856	3.08127	https://www.genecards.org/cgi-bin/carddisp.pl?gene=SLC3A2
FYN	FYN Proto-Oncogene, Src Family Tyrosine Kinase	Protein Coding	P06241	56	GC06M111660	3.07956	https://www.genecards.org/cgi-bin/carddisp.pl?gene=FYN
KRT16	Keratin 16	Protein Coding	P08779	51	GC17M041609	3.07214	https://www.genecards.org/cgi-bin/carddisp.pl?gene=KRT16
AQP5	Aquaporin 5	Protein Coding	P55064	55	GC12P049961	3.06229	https://www.genecards.org/cgi-bin/carddisp.pl?gene=AQP5
CD63	CD63 Molecule	Protein Coding	P08962	51	GC12M055887	3.05835	https://www.genecards.org/cgi-bin/carddisp.pl?gene=CD63
EPHX1	Epoxide Hydrolase 1	Protein Coding	P07099	54	GC01P225810	3.05765	https://www.genecards.org/cgi-bin/carddisp.pl?gene=EPHX1
ACTN4	Actinin Alpha 4	Protein Coding	O43707	55	GC19P038647	3.05661	https://www.genecards.org/cgi-bin/carddisp.pl?gene=ACTN4
TRP-AGG2-6	TRNA-Pro (Anticodon AGG) 2-6	RNA Gene		14	GC14M026462	3.05299	https://www.genecards.org/cgi-bin/carddisp.pl?gene=TRP-AGG2-6
TBXAS1	Thromboxane A Synthase 1	Protein Coding	P24557	55	GC07P139777	3.05066	https://www.genecards.org/cgi-bin/carddisp.pl?gene=TBXAS1
AQP1	Aquaporin 1 (Colton Blood Group)	Protein Coding	P29972	56	GC07P030911	3.05004	https://www.genecards.org/cgi-bin/carddisp.pl?gene=AQP1
CAPZA1	Capping Actin Protein Of Muscle Z-Line Subunit Alpha 1	Protein Coding	P52907	48	GC01P112619	3.04279	https://www.genecards.org/cgi-bin/carddisp.pl?gene=CAPZA1
MIR34B	MicroRNA 34b	RNA Gene		28	GC11P112364	3.03832	https://www.genecards.org/cgi-bin/carddisp.pl?gene=MIR34B
SMAD6	SMAD Family Member 6	Protein Coding	O43541	55	GC15P066702	3.03814	https://www.genecards.org/cgi-bin/carddisp.pl?gene=SMAD6
VTN	Vitronectin	Protein Coding	P04004	52	GC17M071093	3.03225	https://www.genecards.org/cgi-bin/carddisp.pl?gene=VTN
STOM	Stomatin	Protein Coding	P27105	49	GC09M121338	3.01438	https://www.genecards.org/cgi-bin/carddisp.pl?gene=STOM
CXCR3	C-X-C Motif Chemokine Receptor 3	Protein Coding	P49682	52	GC0XM071615	3.00495	https://www.genecards.org/cgi-bin/carddisp.pl?gene=CXCR3
CD55	CD55 Molecule (Cromer Blood Group)	Protein Coding	P08174	58	GC01P207321	3.00255	https://www.genecards.org/cgi-bin/carddisp.pl?gene=CD55
IL1RAPL2	Interleukin 1 Receptor Accessory Protein Like 2	Protein Coding	Q9NP60	48	GC0XP104566	2.99698	https://www.genecards.org/cgi-bin/carddisp.pl?gene=IL1RAPL2
SPARC	Secreted Protein Acidic And Cysteine Rich	Protein Coding	P09486	57	GC05M151661	2.98099	https://www.genecards.org/cgi-bin/carddisp.pl?gene=SPARC
OPTN	Optineurin	Protein Coding	Q96CV9	52	GC10P013099	2.97651	https://www.genecards.org/cgi-bin/carddisp.pl?gene=OPTN
MEFV	MEFV Innate Immunity Regulator, Pyrin	Protein Coding	O15553	52	GC16M017438	2.97593	https://www.genecards.org/cgi-bin/carddisp.pl?gene=MEFV
YWHAH	Tyrosine 3-Monooxygenase/Tryptophan 5-Monooxygenase Activation Protein Eta	Protein Coding	Q04917	54	GC22P031944	2.97321	https://www.genecards.org/cgi-bin/carddisp.pl?gene=YWHAH
H1-5	H1.5 Linker Histone, Cluster Member	Protein Coding	P16401	45	GC06M091690	2.97313	https://www.genecards.org/cgi-bin/carddisp.pl?gene=H1-5
GP9	Glycoprotein IX Platelet	Protein Coding	P14770	55	GC03P138079	2.97106	https://www.genecards.org/cgi-bin/carddisp.pl?gene=GP9
SEC23B	SEC23 Homolog B, COPII Coat Complex Component	Protein Coding	Q15437	50	GC20P018507	2.9703	https://www.genecards.org/cgi-bin/carddisp.pl?gene=SEC23B
MIR208A	MicroRNA 208a	RNA Gene		25	GC14M023388	2.96504	https://www.genecards.org/cgi-bin/carddisp.pl?gene=MIR208A
MIR19A	MicroRNA 19a	RNA Gene		26	GC13P091658	2.96405	https://www.genecards.org/cgi-bin/carddisp.pl?gene=MIR19A
RNF217-AS1	RNF217 Antisense RNA 1 (Head To Head)	RNA Gene		19	GC06M124563	2.96356	https://www.genecards.org/cgi-bin/carddisp.pl?gene=RNF217-AS1
ACAN	Aggrecan	Protein Coding	P16112	55	GC15P149200	2.95806	https://www.genecards.org/cgi-bin/carddisp.pl?gene=ACAN
CARMN	Cardiac Mesoderm Enhancer-Associated Non-Coding RNA	RNA Gene		24	GC05P149397	2.95263	https://www.genecards.org/cgi-bin/carddisp.pl?gene=CARMN
MATN1	Matrilin 1	Protein Coding	P21941	49	GC01M030711	2.95184	https://www.genecards.org/cgi-bin/carddisp.pl?gene=MATN1
ADCY10	Adenylate Cyclase 10	Protein Coding	Q96PN6	52	GC01M167809	2.94653	https://www.genecards.org/cgi-bin/carddisp.pl?gene=ADCY10
WDFY3	WD Repeat And FYVE Domain Containing 3	Protein Coding	Q8IZQ1	49	GC04M084751	2.94563	https://www.genecards.org/cgi-bin/carddisp.pl?gene=WDFY3
MITF	Melanocyte Inducing Transcription Factor	Protein Coding	O75030	57	GC03P069740	2.94548	https://www.genecards.org/cgi-bin/carddisp.pl?gene=MITF
S100A10	S100 Calcium Binding Protein A10	Protein Coding	P60903	49	GC01M159694	2.93717	https://www.genecards.org/cgi-bin/carddisp.pl?gene=S100A10
IKBKE	Inhibitor Of Nuclear Factor Kappa B Kinase Subunit Epsilon	Protein Coding	Q14164	53	GC01P206470	2.93429	https://www.genecards.org/cgi-bin/carddisp.pl?gene=IKBKE
CCR7	C-C Motif Chemokine Receptor 7	Protein Coding	P32248	53	GC17M071622	2.92593	https://www.genecards.org/cgi-bin/carddisp.pl?gene=CCR7
CARM1	Coactivator Associated Arginine Methyltransferase 1	Protein Coding	Q86X55	55	GC19P010871	2.91991	https://www.genecards.org/cgi-bin/carddisp.pl?gene=CARM1
MIR29B2	MicroRNA 29b-2	RNA Gene		24	GC01M207830	2.91298	https://www.genecards.org/cgi-bin/carddisp.pl?gene=MIR29B2
TFPI	Tissue Factor Pathway Inhibitor	Protein Coding	P10646	54	GC02M187464	2.90894	https://www.genecards.org/cgi-bin/carddisp.pl?gene=TFPI
MYO7A	Myosin VIIA	Protein Coding	Q13402	51	GC11P077128	2.90542	https://www.genecards.org/cgi-bin/carddisp.pl?gene=MYO7A
CCL3	C-C Motif Chemokine Ligand 3	Protein Coding	P10147	49	GC17M036088	2.90377	https://www.genecards.org/cgi-bin/carddisp.pl?gene=CCL3
SYNPO	Synaptopodin	Protein Coding	Q8N3V7	47	GC05P150936	2.9024	https://www.genecards.org/cgi-bin/carddisp.pl?gene=SYNPO
PROCR	Protein C Receptor	Protein Coding	Q9UNN8	50	GC20P035171	2.90199	https://www.genecards.org/cgi-bin/carddisp.pl?gene=PROCR
HPX	Hemopexin	Protein Coding	P02790	50	GC11M011430	2.88853	https://www.genecards.org/cgi-bin/carddisp.pl?gene=HPX
RBBP7	RB Binding Protein 7, Chromatin Remodeling Factor	Protein Coding	Q16576	49	GC0XM016839	2.88464	https://www.genecards.org/cgi-bin/carddisp.pl?gene=RBBP7
MIR20B	MicroRNA 20b	RNA Gene		21	GC0XM134434	2.88436	https://www.genecards.org/cgi-bin/carddisp.pl?gene=MIR20B
AKT3	AKT Serine/Threonine Kinase 3	Protein Coding	Q9Y243	63	GC01M243488	2.87609	https://www.genecards.org/cgi-bin/carddisp.pl?gene=AKT3
MAGI1	Membrane Associated Guanylate Kinase, WW And PDZ Domain Containing 1	Protein Coding	Q96QZ7	46	GC03M065330	2.8717	https://www.genecards.org/cgi-bin/carddisp.pl?gene=MAGI1
MIR9-1	MicroRNA 9-1	RNA Gene		27	GC01M156420	2.87159	https://www.genecards.org/cgi-bin/carddisp.pl?gene=MIR9-1
NME2	NME/NM23 Nucleoside Diphosphate Kinase 2	Protein Coding	P22392	51	GC17P051165	2.87072	https://www.genecards.org/cgi-bin/carddisp.pl?gene=NME2
LSM4	LSM4 Homolog, U6 Small Nuclear RNA And MRNA Degradation Associated	Protein Coding	Q9Y4Z0	48	GC19M018306	2.8645	https://www.genecards.org/cgi-bin/carddisp.pl?gene=LSM4
COPG2IT1	COPG2 Imprinted Transcript 1	RNA Gene		18	GC07P135055	2.85962	https://www.genecards.org/cgi-bin/carddisp.pl?gene=COPG2IT1
HSPG2	Heparan Sulfate Proteoglycan 2	Protein Coding	P98160	56	GC01M021822	2.85934	https://www.genecards.org/cgi-bin/carddisp.pl?gene=HSPG2
CYSLTR2	Cysteinyl Leukotriene Receptor 2	Protein Coding	Q9NS75	54	GC13P048653	2.8545	https://www.genecards.org/cgi-bin/carddisp.pl?gene=CYSLTR2
HDAC4	Histone Deacetylase 4	Protein Coding	P56524	61	GC02M239048	2.84935	https://www.genecards.org/cgi-bin/carddisp.pl?gene=HDAC4
MIR199A1	MicroRNA 199a-1	RNA Gene		26	GC19M010817	2.84905	https://www.genecards.org/cgi-bin/carddisp.pl?gene=MIR199A1
SMAD5	SMAD Family Member 5	Protein Coding	Q99717	50	GC05P136132	2.84771	https://www.genecards.org/cgi-bin/carddisp.pl?gene=SMAD5
MIR25	MicroRNA 25	RNA Gene		26	GC07M100093	2.84629	https://www.genecards.org/cgi-bin/carddisp.pl?gene=MIR25
ALOX15	Arachidonate 15-Lipoxygenase	Protein Coding	P16050	54	GC17M004630	2.84385	https://www.genecards.org/cgi-bin/carddisp.pl?gene=ALOX15
SLC12A2	Solute Carrier Family 12 Member 2	Protein Coding	P55011	58	GC05P128083	2.84362	https://www.genecards.org/cgi-bin/carddisp.pl?gene=SLC12A2
MMRN1	Multimerin 1	Protein Coding	Q13201	48	GC04P089879	2.83992	https://www.genecards.org/cgi-bin/carddisp.pl?gene=MMRN1
SLC1A2	Solute Carrier Family 1 Member 2	Protein Coding	P43004	58	GC11M035267	2.83533	https://www.genecards.org/cgi-bin/carddisp.pl?gene=SLC1A2
IFNA1	Interferon Alpha 1	Protein Coding	P01562	48	GC09P021743	2.83503	https://www.genecards.org/cgi-bin/carddisp.pl?gene=IFNA1
BCAR1	BCAR1 Scaffold Protein, Cas Family Member	Protein Coding	P56945	51	GC16M075228	2.83273	https://www.genecards.org/cgi-bin/carddisp.pl?gene=BCAR1
UCP1	Uncoupling Protein 1	Protein Coding	P25874	51	GC04M140559	2.83245	https://www.genecards.org/cgi-bin/carddisp.pl?gene=UCP1
PDCD4	Programmed Cell Death 4	Protein Coding	Q53EL6	50	GC10P110871	2.82767	https://www.genecards.org/cgi-bin/carddisp.pl?gene=PDCD4
PTAFR	Platelet Activating Factor Receptor	Protein Coding	P25105	50	GC01M028147	2.82664	https://www.genecards.org/cgi-bin/carddisp.pl?gene=PTAFR
MIR24-2	MicroRNA 24-2	RNA Gene		25	GC19M019644	2.82559	https://www.genecards.org/cgi-bin/carddisp.pl?gene=MIR24-2
MAP3K8	Mitogen-Activated Protein Kinase Kinase Kinase 8	Protein Coding	P41279	53	GC10P030729	2.82342	https://www.genecards.org/cgi-bin/carddisp.pl?gene=MAP3K8
MIR23B	MicroRNA 23b	RNA Gene		27	GC09P095085	2.81904	https://www.genecards.org/cgi-bin/carddisp.pl?gene=MIR23B
CS	Citrate Synthase	Protein Coding	O75390	53	GC12M056271	2.81648	https://www.genecards.org/cgi-bin/carddisp.pl?gene=CS
AMBP	Alpha-1-Microglobulin/Bikunin Precursor	Protein Coding	P02760	52	GC09M114060	2.81084	https://www.genecards.org/cgi-bin/carddisp.pl?gene=AMBP
OIP5-AS1	OIP5 Antisense RNA 1	RNA Gene		24	GC15P148101	2.78943	https://www.genecards.org/cgi-bin/carddisp.pl?gene=OIP5-AS1
LRPPRC	Leucine Rich Pentatricopeptide Repeat Containing	Protein Coding	P42704	51	GC02M043886	2.7874	https://www.genecards.org/cgi-bin/carddisp.pl?gene=LRPPRC
CLDN5	Claudin 5	Protein Coding	O00501	49	GC22M019523	2.77617	https://www.genecards.org/cgi-bin/carddisp.pl?gene=CLDN5
IFT74	Intraflagellar Transport 74	Protein Coding	Q96LB3	46	GC09P026947	2.76924	https://www.genecards.org/cgi-bin/carddisp.pl?gene=IFT74
KCNK2	Potassium Two Pore Domain Channel Subfamily K Member 2	Protein Coding	O95069	48	GC01P215005	2.75995	https://www.genecards.org/cgi-bin/carddisp.pl?gene=KCNK2
ALDH9A1	Aldehyde Dehydrogenase 9 Family Member A1	Protein Coding	P49189	49	GC01M165687	2.75258	https://www.genecards.org/cgi-bin/carddisp.pl?gene=ALDH9A1
GLP1R	Glucagon Like Peptide 1 Receptor	Protein Coding	P43220	55	GC06P039048	2.7513	https://www.genecards.org/cgi-bin/carddisp.pl?gene=GLP1R
RNU6-1	RNA, U6 Small Nuclear 1	RNA Gene		21	GC15M067839	2.75021	https://www.genecards.org/cgi-bin/carddisp.pl?gene=RNU6-1
CCR6	C-C Motif Chemokine Receptor 6	Protein Coding	P51684	51	GC06P167111	2.74698	https://www.genecards.org/cgi-bin/carddisp.pl?gene=CCR6
CYP2C19	Cytochrome P450 Family 2 Subfamily C Member 19	Protein Coding	P33261	53	GC10P094762	2.7437	https://www.genecards.org/cgi-bin/carddisp.pl?gene=CYP2C19
AHSP	Alpha Hemoglobin Stabilizing Protein	Protein Coding	Q9NZD4	45	GC16P031527	2.74242	https://www.genecards.org/cgi-bin/carddisp.pl?gene=AHSP
ORAI1	ORAI Calcium Release-Activated Calcium Modulator 1	Protein Coding	Q96D31	52	GC12P131058	2.74048	https://www.genecards.org/cgi-bin/carddisp.pl?gene=ORAI1
IGFBP3	Insulin Like Growth Factor Binding Protein 3	Protein Coding	P17936	55	GC07M045912	2.73768	https://www.genecards.org/cgi-bin/carddisp.pl?gene=IGFBP3
KRT10	Keratin 10	Protein Coding	P13645	51	GC17M040818	2.73306	https://www.genecards.org/cgi-bin/carddisp.pl?gene=KRT10
FERMT3	FERM Domain Containing Kindlin 3	Protein Coding	Q86UX7	51	GC11P084446	2.72718	https://www.genecards.org/cgi-bin/carddisp.pl?gene=FERMT3
IVL	Involucrin	Protein Coding	P07476	47	GC01P160484	2.72481	https://www.genecards.org/cgi-bin/carddisp.pl?gene=IVL
TMOD3	Tropomodulin 3	Protein Coding	Q9NYL9	46	GC15P051829	2.71311	https://www.genecards.org/cgi-bin/carddisp.pl?gene=TMOD3
MIR26A1	MicroRNA 26a-1	RNA Gene		27	GC03P037969	2.71252	https://www.genecards.org/cgi-bin/carddisp.pl?gene=MIR26A1
B2M	Beta-2-Microglobulin	Protein Coding	P61769	58	GC15P044711	2.71061	https://www.genecards.org/cgi-bin/carddisp.pl?gene=B2M
MIR378A	MicroRNA 378a	RNA Gene		27	GC05P149732	2.70886	https://www.genecards.org/cgi-bin/carddisp.pl?gene=MIR378A
FGD5-AS1	FGD5 Antisense RNA 1	RNA Gene		21	GC03M025542	2.7023	https://www.genecards.org/cgi-bin/carddisp.pl?gene=FGD5-AS1
DKK3	Dickkopf WNT Signaling Pathway Inhibitor 3	Protein Coding	Q9UBP4	49	GC11M011962	2.69872	https://www.genecards.org/cgi-bin/carddisp.pl?gene=DKK3
TMBIM1	Transmembrane BAX Inhibitor Motif Containing 1	Protein Coding	Q969X1	40	GC02M218274	2.69793	https://www.genecards.org/cgi-bin/carddisp.pl?gene=TMBIM1
TUBA1A	Tubulin Alpha 1a	Protein Coding	Q71U36	57	GC12M049184	2.6902	https://www.genecards.org/cgi-bin/carddisp.pl?gene=TUBA1A
RECK	Reversion Inducing Cysteine Rich Protein With Kazal Motifs	Protein Coding	O95980	49	GC09P036036	2.66851	https://www.genecards.org/cgi-bin/carddisp.pl?gene=RECK
MSH2	MutS Homolog 2	Protein Coding	P43246	57	GC02P047403	2.66694	https://www.genecards.org/cgi-bin/carddisp.pl?gene=MSH2
COL5A1	Collagen Type V Alpha 1 Chain	Protein Coding	P20908	55	GC09P134641	2.66429	https://www.genecards.org/cgi-bin/carddisp.pl?gene=COL5A1
ADAM10	ADAM Metallopeptidase Domain 10	Protein Coding	O14672	62	GC15M058588	2.6622	https://www.genecards.org/cgi-bin/carddisp.pl?gene=ADAM10
MIR19B1	MicroRNA 19b-1	RNA Gene		23	GC13P091661	2.65567	https://www.genecards.org/cgi-bin/carddisp.pl?gene=MIR19B1
PAPPA-AS1	PAPPA Antisense RNA 1	RNA Gene	Q5QFB9	26	GC09M116398	2.64955	https://www.genecards.org/cgi-bin/carddisp.pl?gene=PAPPA-AS1
SOS1	SOS Ras/Rac Guanine Nucleotide Exchange Factor 1	Protein Coding	Q07889	60	GC02M039228	2.64864	https://www.genecards.org/cgi-bin/carddisp.pl?gene=SOS1
ETS2	ETS Proto-Oncogene 2, Transcription Factor	Protein Coding	P15036	49	GC21P038805	2.64772	https://www.genecards.org/cgi-bin/carddisp.pl?gene=ETS2
ACADS	Acyl-CoA Dehydrogenase Short Chain	Protein Coding	P16219	52	GC12P131036	2.64694	https://www.genecards.org/cgi-bin/carddisp.pl?gene=ACADS
DHCR7	7-Dehydrocholesterol Reductase	Protein Coding	Q9UBM7	56	GC11M071428	2.64413	https://www.genecards.org/cgi-bin/carddisp.pl?gene=DHCR7
TMPO	Thymopoietin	Protein Coding	P42166	55	GC12P098515	2.64143	https://www.genecards.org/cgi-bin/carddisp.pl?gene=TMPO
ENG	Endoglin	Protein Coding	P17813	57	GC09M127815	2.64026	https://www.genecards.org/cgi-bin/carddisp.pl?gene=ENG
ICAM3	Intercellular Adhesion Molecule 3	Protein Coding	P32942	50	GC19M019416	2.63641	https://www.genecards.org/cgi-bin/carddisp.pl?gene=ICAM3
SCAP	SREBF Chaperone	Protein Coding	Q12770	50	GC03M047413	2.6343	https://www.genecards.org/cgi-bin/carddisp.pl?gene=SCAP
MIRLET7A3	MicroRNA Let-7a-3	RNA Gene		25	GC22P046112	2.63376	https://www.genecards.org/cgi-bin/carddisp.pl?gene=MIRLET7A3
ACTC1	Actin Alpha Cardiac Muscle 1	Protein Coding	P68032	52	GC15M034790	2.63248	https://www.genecards.org/cgi-bin/carddisp.pl?gene=ACTC1
KDM5B	Lysine Demethylase 5B	Protein Coding	Q9UGL1	54	GC01M202696	2.63107	https://www.genecards.org/cgi-bin/carddisp.pl?gene=KDM5B
GJC1	Gap Junction Protein Gamma 1	Protein Coding	P36383	49	GC17M071848	2.6304	https://www.genecards.org/cgi-bin/carddisp.pl?gene=GJC1
SELENOT	Selenoprotein T	Protein Coding	P62341	37	GC03P150603	2.62061	https://www.genecards.org/cgi-bin/carddisp.pl?gene=SELENOT
MMP7	Matrix Metallopeptidase 7	Protein Coding	P09237	56	GC11M121929	2.62036	https://www.genecards.org/cgi-bin/carddisp.pl?gene=MMP7
HTATIP2	HIV-1 Tat Interactive Protein 2	Protein Coding	Q9BUP3	48	GC11P020363	2.61347	https://www.genecards.org/cgi-bin/carddisp.pl?gene=HTATIP2
FBN1	Fibrillin 1	Protein Coding	P35555	56	GC15M048408	2.61307	https://www.genecards.org/cgi-bin/carddisp.pl?gene=FBN1
LCP2	Lymphocyte Cytosolic Protein 2	Protein Coding	Q13094	51	GC05M170246	2.61034	https://www.genecards.org/cgi-bin/carddisp.pl?gene=LCP2
TUBB	Tubulin Beta Class I	Protein Coding	P07437	58	GC06P125470	2.60866	https://www.genecards.org/cgi-bin/carddisp.pl?gene=TUBB
MIR206	MicroRNA 206	RNA Gene		27	GC06P052144	2.601	https://www.genecards.org/cgi-bin/carddisp.pl?gene=MIR206
HSD11B2	Hydroxysteroid 11-Beta Dehydrogenase 2	Protein Coding	P80365	54	GC16P075819	2.59857	https://www.genecards.org/cgi-bin/carddisp.pl?gene=HSD11B2
FGG	Fibrinogen Gamma Chain	Protein Coding	P02679	56	GC04M154604	2.59621	https://www.genecards.org/cgi-bin/carddisp.pl?gene=FGG
AXL	AXL Receptor Tyrosine Kinase	Protein Coding	P30530	60	GC19P041219	2.59353	https://www.genecards.org/cgi-bin/carddisp.pl?gene=AXL
COL1A2	Collagen Type I Alpha 2 Chain	Protein Coding	P08123	56	GC07P094394	2.59338	https://www.genecards.org/cgi-bin/carddisp.pl?gene=COL1A2
TYR	Tyrosinase	Protein Coding	P14679	57	GC11P089177	2.58738	https://www.genecards.org/cgi-bin/carddisp.pl?gene=TYR
ST7-OT3	ST7 Overlapping Transcript 3	RNA Gene		21	GC07P117150	2.58482	https://www.genecards.org/cgi-bin/carddisp.pl?gene=ST7-OT3
SMPD4	Sphingomyelin Phosphodiesterase 4	Protein Coding	Q9NXE4	48	GC02M130151	2.58415	https://www.genecards.org/cgi-bin/carddisp.pl?gene=SMPD4
DIS3	DIS3 Homolog, Exosome Endoribonuclease And 3'-5' Exoribonuclease	Protein Coding	Q9Y2L1	49	GC13M072752	2.58368	https://www.genecards.org/cgi-bin/carddisp.pl?gene=DIS3
BSG	Basigin (Ok Blood Group)	Protein Coding	P35613	53	GC19P000571	2.58172	https://www.genecards.org/cgi-bin/carddisp.pl?gene=BSG
LPP	LIM Domain Containing Preferred Translocation Partner In Lipoma	Protein Coding	Q93052	52	GC03P188153	2.5813	https://www.genecards.org/cgi-bin/carddisp.pl?gene=LPP
P2RY6	Pyrimidinergic Receptor P2Y6	Protein Coding	Q15077	44	GC11P073264	2.57358	https://www.genecards.org/cgi-bin/carddisp.pl?gene=P2RY6
MIR9-3	MicroRNA 9-3	RNA Gene		24	GC15P089368	2.57126	https://www.genecards.org/cgi-bin/carddisp.pl?gene=MIR9-3
GPR12	G Protein-Coupled Receptor 12	Protein Coding	P47775	45	GC13M026755	2.56921	https://www.genecards.org/cgi-bin/carddisp.pl?gene=GPR12
PHACTR1	Phosphatase And Actin Regulator 1	Protein Coding	Q9C0D0	46	GC06P012717	2.56414	https://www.genecards.org/cgi-bin/carddisp.pl?gene=PHACTR1
PPIG	Peptidylprolyl Isomerase G	Protein Coding	Q13427	50	GC02P169584	2.56394	https://www.genecards.org/cgi-bin/carddisp.pl?gene=PPIG
PRPF8	Pre-MRNA Processing Factor 8	Protein Coding	Q6P2Q9	50	GC17M001650	2.55844	https://www.genecards.org/cgi-bin/carddisp.pl?gene=PRPF8
IQGAP1	IQ Motif Containing GTPase Activating Protein 1	Protein Coding	P46940	51	GC15P090388	2.55828	https://www.genecards.org/cgi-bin/carddisp.pl?gene=IQGAP1
ADAM9	ADAM Metallopeptidase Domain 9	Protein Coding	Q13443	56	GC08P038996	2.55481	https://www.genecards.org/cgi-bin/carddisp.pl?gene=ADAM9
LOX	Lysyl Oxidase	Protein Coding	P28300	56	GC05M122063	2.55036	https://www.genecards.org/cgi-bin/carddisp.pl?gene=LOX
TRPV6	Transient Receptor Potential Cation Channel Subfamily V Member 6	Protein Coding	Q9H1D0	55	GC07M142871	2.54986	https://www.genecards.org/cgi-bin/carddisp.pl?gene=TRPV6
PIEZO2	Piezo Type Mechanosensitive Ion Channel Component 2	Protein Coding	Q9H5I5	46	GC18M010690	2.54808	https://www.genecards.org/cgi-bin/carddisp.pl?gene=PIEZO2
F7	Coagulation Factor VII	Protein Coding	P08709	56	GC13P113105	2.5469	https://www.genecards.org/cgi-bin/carddisp.pl?gene=F7
OXA1L	OXA1L Mitochondrial Inner Membrane Protein	Protein Coding	Q15070	46	GC14P022766	2.54633	https://www.genecards.org/cgi-bin/carddisp.pl?gene=OXA1L
POR	Cytochrome P450 Oxidoreductase	Protein Coding	P16435	56	GC07P075899	2.54585	https://www.genecards.org/cgi-bin/carddisp.pl?gene=POR
MIR302C	MicroRNA 302c	RNA Gene		26	GC04M112910	2.54268	https://www.genecards.org/cgi-bin/carddisp.pl?gene=MIR302C
DNASE1	Deoxyribonuclease 1	Protein Coding	P24855	52	GC16P003611	2.54133	https://www.genecards.org/cgi-bin/carddisp.pl?gene=DNASE1
TLR9	Toll Like Receptor 9	Protein Coding	Q9NR96	54	GC03M053612	2.54057	https://www.genecards.org/cgi-bin/carddisp.pl?gene=TLR9
SOX9	SRY-Box Transcription Factor 9	Protein Coding	P48436	54	GC17P072121	2.53921	https://www.genecards.org/cgi-bin/carddisp.pl?gene=SOX9
ZMPSTE24	Zinc Metallopeptidase STE24	Protein Coding	O75844	50	GC01P040258	2.53768	https://www.genecards.org/cgi-bin/carddisp.pl?gene=ZMPSTE24
SLC22A2	Solute Carrier Family 22 Member 2	Protein Coding	O15244	52	GC06M160217	2.53501	https://www.genecards.org/cgi-bin/carddisp.pl?gene=SLC22A2
CEACAM5	CEA Cell Adhesion Molecule 5	Protein Coding	P06731	51	GC19P103154	2.52398	https://www.genecards.org/cgi-bin/carddisp.pl?gene=CEACAM5
INPP5D	Inositol Polyphosphate-5-Phosphatase D	Protein Coding	Q92835	52	GC02P233059	2.51974	https://www.genecards.org/cgi-bin/carddisp.pl?gene=INPP5D
FZR1	Fizzy And Cell Division Cycle 20 Related 1	Protein Coding	Q9UM11	51	GC19P003506	2.51733	https://www.genecards.org/cgi-bin/carddisp.pl?gene=FZR1
SEC13	SEC13 Homolog, Nuclear Pore And COPII Coat Complex Component	Protein Coding	P55735	48	GC03M010293	2.51584	https://www.genecards.org/cgi-bin/carddisp.pl?gene=SEC13
CLEC4A	C-Type Lectin Domain Family 4 Member A	Protein Coding	Q9UMR7	44	GC12P035990	2.51542	https://www.genecards.org/cgi-bin/carddisp.pl?gene=CLEC4A
GPR6	G Protein-Coupled Receptor 6	Protein Coding	P46095	44	GC06P109978	2.51455	https://www.genecards.org/cgi-bin/carddisp.pl?gene=GPR6
DIAPH1	Diaphanous Related Formin 1	Protein Coding	O60610	55	GC05M141516	2.5014	https://www.genecards.org/cgi-bin/carddisp.pl?gene=DIAPH1
CD34	CD34 Molecule	Protein Coding	P28906	54	GC01M207880	2.5011	https://www.genecards.org/cgi-bin/carddisp.pl?gene=CD34
PLCG2	Phospholipase C Gamma 2	Protein Coding	P16885	59	GC16P081779	2.50009	https://www.genecards.org/cgi-bin/carddisp.pl?gene=PLCG2
MIR26A2	MicroRNA 26a-2	RNA Gene		24	GC12M057824	2.49781	https://www.genecards.org/cgi-bin/carddisp.pl?gene=MIR26A2
ERLEC1	Endoplasmic Reticulum Lectin 1	Protein Coding	Q96DZ1	43	GC02P053786	2.49717	https://www.genecards.org/cgi-bin/carddisp.pl?gene=ERLEC1
NES	Nestin	Protein Coding	P48681	49	GC01M156668	2.49468	https://www.genecards.org/cgi-bin/carddisp.pl?gene=NES
FCGR1A	Fc Gamma Receptor Ia	Protein Coding	P12314	50	GC01P160276	2.49066	https://www.genecards.org/cgi-bin/carddisp.pl?gene=FCGR1A
CYP2B6	Cytochrome P450 Family 2 Subfamily B Member 6	Protein Coding	P20813	54	GC19P040991	2.4874	https://www.genecards.org/cgi-bin/carddisp.pl?gene=CYP2B6
TGFB1I1	Transforming Growth Factor Beta 1 Induced Transcript 1	Protein Coding	O43294	50	GC16P066122	2.48119	https://www.genecards.org/cgi-bin/carddisp.pl?gene=TGFB1I1
KCNK4	Potassium Two Pore Domain Channel Subfamily K Member 4	Protein Coding	Q9NYG8	50	GC11P084455	2.4804	https://www.genecards.org/cgi-bin/carddisp.pl?gene=KCNK4
ACTA2	Actin Alpha 2, Smooth Muscle	Protein Coding	P62736	56	GC10M088935	2.48019	https://www.genecards.org/cgi-bin/carddisp.pl?gene=ACTA2
PRKAR1A	Protein Kinase CAMP-Dependent Type I Regulatory Subunit Alpha	Protein Coding	P10644	59	GC17P102266	2.4771	https://www.genecards.org/cgi-bin/carddisp.pl?gene=PRKAR1A
SATB1-AS1	SATB1 Antisense RNA 1	RNA Gene		16	GC03P020477	2.47087	https://www.genecards.org/cgi-bin/carddisp.pl?gene=SATB1-AS1
SIK2	Salt Inducible Kinase 2	Protein Coding	Q9H0K1	52	GC11P112374	2.4703	https://www.genecards.org/cgi-bin/carddisp.pl?gene=SIK2
CTNNA1	Catenin Alpha 1	Protein Coding	P35221	55	GC05P138671	2.46886	https://www.genecards.org/cgi-bin/carddisp.pl?gene=CTNNA1
IBSP	Integrin Binding Sialoprotein	Protein Coding	P21815	47	GC04P087799	2.46759	https://www.genecards.org/cgi-bin/carddisp.pl?gene=IBSP
ANXA1	Annexin A1	Protein Coding	P04083	55	GC09P073151	2.46592	https://www.genecards.org/cgi-bin/carddisp.pl?gene=ANXA1
F11	Coagulation Factor XI	Protein Coding	P03951	55	GC04P186333	2.46213	https://www.genecards.org/cgi-bin/carddisp.pl?gene=F11
CD14	CD14 Molecule	Protein Coding	P08571	55	GC05M140631	2.46171	https://www.genecards.org/cgi-bin/carddisp.pl?gene=CD14
COMP	Cartilage Oligomeric Matrix Protein	Protein Coding	P49747	55	GC19M088538	2.46157	https://www.genecards.org/cgi-bin/carddisp.pl?gene=COMP
LINC01191	Long Intergenic Non-Protein Coding RNA 1191	RNA Gene		21	GC02P141248	2.4582	https://www.genecards.org/cgi-bin/carddisp.pl?gene=LINC01191
ZIC1	Zic Family Member 1	Protein Coding	Q15915	52	GC03P147393	2.4565	https://www.genecards.org/cgi-bin/carddisp.pl?gene=ZIC1
CCL26	C-C Motif Chemokine Ligand 26	Protein Coding	Q9Y258	47	GC07M075769	2.44973	https://www.genecards.org/cgi-bin/carddisp.pl?gene=CCL26
MATR3	Matrin 3	Protein Coding	P43243	51	GC05P139274	2.44903	https://www.genecards.org/cgi-bin/carddisp.pl?gene=MATR3
CPQ	Carboxypeptidase Q	Protein Coding	Q9Y646	47	GC08P096645	2.44392	https://www.genecards.org/cgi-bin/carddisp.pl?gene=CPQ
TPI1	Triosephosphate Isomerase 1	Protein Coding	P60174	56	GC12P006867	2.44222	https://www.genecards.org/cgi-bin/carddisp.pl?gene=TPI1
DUSP5	Dual Specificity Phosphatase 5	Protein Coding	Q16690	48	GC10P110497	2.43718	https://www.genecards.org/cgi-bin/carddisp.pl?gene=DUSP5
F2RL1	F2R Like Trypsin Receptor 1	Protein Coding	P55085	52	GC05P076818	2.43435	https://www.genecards.org/cgi-bin/carddisp.pl?gene=F2RL1
TIMP2	TIMP Metallopeptidase Inhibitor 2	Protein Coding	P16035	50	GC17M078852	2.43286	https://www.genecards.org/cgi-bin/carddisp.pl?gene=TIMP2
SYNM	Synemin	Protein Coding	O15061	44	GC15P099098	2.43072	https://www.genecards.org/cgi-bin/carddisp.pl?gene=SYNM
LRP5	LDL Receptor Related Protein 5	Protein Coding	O75197	58	GC11P068298	2.42919	https://www.genecards.org/cgi-bin/carddisp.pl?gene=LRP5
GLS2	Glutaminase 2	Protein Coding	Q9UI32	47	GC12M056470	2.42918	https://www.genecards.org/cgi-bin/carddisp.pl?gene=GLS2
MIR18B	MicroRNA 18b	RNA Gene		21	GC0XM134435	2.42197	https://www.genecards.org/cgi-bin/carddisp.pl?gene=MIR18B
VEGFC	Vascular Endothelial Growth Factor C	Protein Coding	P49767	55	GC04M176683	2.42155	https://www.genecards.org/cgi-bin/carddisp.pl?gene=VEGFC
PTPRM	Protein Tyrosine Phosphatase Receptor Type M	Protein Coding	P28827	50	GC18P007557	2.41938	https://www.genecards.org/cgi-bin/carddisp.pl?gene=PTPRM
CR1	Complement C3b/C4b Receptor 1 (Knops Blood Group)	Protein Coding	P17927	54	GC01P207496	2.41575	https://www.genecards.org/cgi-bin/carddisp.pl?gene=CR1
CCL21	C-C Motif Chemokine Ligand 21	Protein Coding	O00585	49	GC09M034709	2.41265	https://www.genecards.org/cgi-bin/carddisp.pl?gene=CCL21
ILF3	Interleukin Enhancer Binding Factor 3	Protein Coding	Q12906	46	GC19P102320	2.40839	https://www.genecards.org/cgi-bin/carddisp.pl?gene=ILF3
MIR19B2	MicroRNA 19b-2	RNA Gene		17	GC0XM134433	2.4067	https://www.genecards.org/cgi-bin/carddisp.pl?gene=MIR19B2
GPC1	Glypican 1	Protein Coding	P35052	51	GC02P240435	2.40302	https://www.genecards.org/cgi-bin/carddisp.pl?gene=GPC1
SERBP1	SERPINE1 MRNA Binding Protein 1	Protein Coding	Q8NC51	39	GC01M067407	2.40048	https://www.genecards.org/cgi-bin/carddisp.pl?gene=SERBP1
EIF4A1	Eukaryotic Translation Initiation Factor 4A1	Protein Coding	P60842	54	GC17P007572	2.39753	https://www.genecards.org/cgi-bin/carddisp.pl?gene=EIF4A1
MIRLET7A2	MicroRNA Let-7a-2	RNA Gene		25	GC11M122146	2.39604	https://www.genecards.org/cgi-bin/carddisp.pl?gene=MIRLET7A2
TET2	Tet Methylcytosine Dioxygenase 2	Protein Coding	Q6N021	54	GC04P105145	2.39027	https://www.genecards.org/cgi-bin/carddisp.pl?gene=TET2
CYP51A1	Cytochrome P450 Family 51 Subfamily A Member 1	Protein Coding	Q16850	51	GC07M092112	2.38951	https://www.genecards.org/cgi-bin/carddisp.pl?gene=CYP51A1
PDE4D	Phosphodiesterase 4D	Protein Coding	Q08499	57	GC05M058969	2.38946	https://www.genecards.org/cgi-bin/carddisp.pl?gene=PDE4D
GRM5	Glutamate Metabotropic Receptor 5	Protein Coding	P41594	55	GC11M088504	2.38475	https://www.genecards.org/cgi-bin/carddisp.pl?gene=GRM5
EMD	Emerin	Protein Coding	P50402	54	GC0XP154379	2.3839	https://www.genecards.org/cgi-bin/carddisp.pl?gene=EMD
TXNDC12	Thioredoxin Domain Containing 12	Protein Coding	O95881	42	GC01M052020	2.3737	https://www.genecards.org/cgi-bin/carddisp.pl?gene=TXNDC12
DVL2	Dishevelled Segment Polarity Protein 2	Protein Coding	O14641	53	GC17M007225	2.37277	https://www.genecards.org/cgi-bin/carddisp.pl?gene=DVL2
CKAP4	Cytoskeleton Associated Protein 4	Protein Coding	Q07065	45	GC12M106237	2.36826	https://www.genecards.org/cgi-bin/carddisp.pl?gene=CKAP4
ARAF	A-Raf Proto-Oncogene, Serine/Threonine Kinase	Protein Coding	P10398	55	GC0XP056575	2.36357	https://www.genecards.org/cgi-bin/carddisp.pl?gene=ARAF
KLHL24	Kelch Like Family Member 24	Protein Coding	Q6TFL4	42	GC03P183635	2.36124	https://www.genecards.org/cgi-bin/carddisp.pl?gene=KLHL24
PTPRU	Protein Tyrosine Phosphatase Receptor Type U	Protein Coding	Q92729	51	GC01P029236	2.35671	https://www.genecards.org/cgi-bin/carddisp.pl?gene=PTPRU
CD151	CD151 Molecule (Raph Blood Group)	Protein Coding	P48509	52	GC11P007399	2.35654	https://www.genecards.org/cgi-bin/carddisp.pl?gene=CD151
LINC01150	Long Intergenic Non-Protein Coding RNA 1150	RNA Gene		14	GC11P007437	2.35286	https://www.genecards.org/cgi-bin/carddisp.pl?gene=LINC01150
CAST	Calpastatin	Protein Coding	P20810	53	GC05P095975	2.35167	https://www.genecards.org/cgi-bin/carddisp.pl?gene=CAST
KRT2	Keratin 2	Protein Coding	P35908	49	GC12M052764	2.34975	https://www.genecards.org/cgi-bin/carddisp.pl?gene=KRT2
TRIM26	Tripartite Motif Containing 26	Protein Coding	Q12899	44	GC06M030184	2.34285	https://www.genecards.org/cgi-bin/carddisp.pl?gene=TRIM26
TPO	Thyroid Peroxidase	Protein Coding	P07202	56	GC02P001374	2.33812	https://www.genecards.org/cgi-bin/carddisp.pl?gene=TPO
FGB	Fibrinogen Beta Chain	Protein Coding	P02675	55	GC04P154678	2.33427	https://www.genecards.org/cgi-bin/carddisp.pl?gene=FGB
C1QTNF3	C1q And TNF Related 3	Protein Coding	Q9BXJ4	43	GC05M034017	2.33043	https://www.genecards.org/cgi-bin/carddisp.pl?gene=C1QTNF3
KRT6A	Keratin 6A	Protein Coding	P02538	51	GC12M052488	2.32599	https://www.genecards.org/cgi-bin/carddisp.pl?gene=KRT6A
CCL4	C-C Motif Chemokine Ligand 4	Protein Coding	P13236	49	GC17P036103	2.32305	https://www.genecards.org/cgi-bin/carddisp.pl?gene=CCL4
APOA2	Apolipoprotein A2	Protein Coding	P02652	53	GC01M161222	2.31707	https://www.genecards.org/cgi-bin/carddisp.pl?gene=APOA2
STAR	Steroidogenic Acute Regulatory Protein	Protein Coding	P49675	53	GC08M038225	2.31492	https://www.genecards.org/cgi-bin/carddisp.pl?gene=STAR
LOC126862571	BRD4-Independent Group 4 Enhancer GRCh37_chr17:41243136-41244335	Functional Element		9	GC17P103838	2.30865	https://www.genecards.org/cgi-bin/carddisp.pl?gene=LOC126862571
CCL27	C-C Motif Chemokine Ligand 27	Protein Coding	Q9Y4X3	44	GC09M034949	2.3086	https://www.genecards.org/cgi-bin/carddisp.pl?gene=CCL27
TMSB4X	Thymosin Beta 4 X-Linked	Protein Coding	P62328	48	GC0XP012975	2.30373	https://www.genecards.org/cgi-bin/carddisp.pl?gene=TMSB4X
KITLG	KIT Ligand	Protein Coding	P21583	55	GC12M088492	2.30263	https://www.genecards.org/cgi-bin/carddisp.pl?gene=KITLG
TMOD1	Tropomodulin 1	Protein Coding	P28289	47	GC09P097501	2.30084	https://www.genecards.org/cgi-bin/carddisp.pl?gene=TMOD1
EPB42	Erythrocyte Membrane Protein Band 4.2	Protein Coding	P16452	47	GC15M044678	2.29926	https://www.genecards.org/cgi-bin/carddisp.pl?gene=EPB42
APC	APC Regulator Of WNT Signaling Pathway	Protein Coding	P25054	58	GC05P112707	2.29637	https://www.genecards.org/cgi-bin/carddisp.pl?gene=APC
SUOX	Sulfite Oxidase	Protein Coding	P51687	53	GC12P055997	2.29585	https://www.genecards.org/cgi-bin/carddisp.pl?gene=SUOX
ADAM15	ADAM Metallopeptidase Domain 15	Protein Coding	Q13444	51	GC01P155050	2.29383	https://www.genecards.org/cgi-bin/carddisp.pl?gene=ADAM15
C6orf120	Chromosome 6 Open Reading Frame 120	Protein Coding	Q7Z4R8	35	GC06P169702	2.29158	https://www.genecards.org/cgi-bin/carddisp.pl?gene=C6orf120
WAS	WASP Actin Nucleation Promoting Factor	Protein Coding	P42768	56	GC0XP048676	2.2914	https://www.genecards.org/cgi-bin/carddisp.pl?gene=WAS
STIM1	Stromal Interaction Molecule 1	Protein Coding	Q13586	58	GC11P007543	2.2903	https://www.genecards.org/cgi-bin/carddisp.pl?gene=STIM1
MIR137	MicroRNA 137	RNA Gene		25	GC01M098046	2.28822	https://www.genecards.org/cgi-bin/carddisp.pl?gene=MIR137
NFATC1	Nuclear Factor Of Activated T Cells 1	Protein Coding	O95644	56	GC18P079395	2.28697	https://www.genecards.org/cgi-bin/carddisp.pl?gene=NFATC1
GLUD1	Glutamate Dehydrogenase 1	Protein Coding	P00367	58	GC10M087050	2.28567	https://www.genecards.org/cgi-bin/carddisp.pl?gene=GLUD1
LAMB1	Laminin Subunit Beta 1	Protein Coding	P07942	58	GC07M107923	2.28535	https://www.genecards.org/cgi-bin/carddisp.pl?gene=LAMB1
IL5	Interleukin 5	Protein Coding	P05113	54	GC05M132541	2.27945	https://www.genecards.org/cgi-bin/carddisp.pl?gene=IL5
HYAL2	Hyaluronidase 2	Protein Coding	Q12891	50	GC03M050317	2.27655	https://www.genecards.org/cgi-bin/carddisp.pl?gene=HYAL2
EPB41	Erythrocyte Membrane Protein Band 4.1	Protein Coding	P11171	54	GC01P028887	2.27617	https://www.genecards.org/cgi-bin/carddisp.pl?gene=EPB41
KRT19	Keratin 19	Protein Coding	P08727	52	GC17M041523	2.27461	https://www.genecards.org/cgi-bin/carddisp.pl?gene=KRT19
TIE1	Tyrosine Kinase With Immunoglobulin Like And EGF Like Domains 1	Protein Coding	P35590	54	GC01P043300	2.26125	https://www.genecards.org/cgi-bin/carddisp.pl?gene=TIE1
UGCG	UDP-Glucose Ceramide Glucosyltransferase	Protein Coding	Q16739	52	GC09P111896	2.25964	https://www.genecards.org/cgi-bin/carddisp.pl?gene=UGCG
SLCO2A1	Solute Carrier Organic Anion Transporter Family Member 2A1	Protein Coding	Q92959	51	GC03M133932	2.25889	https://www.genecards.org/cgi-bin/carddisp.pl?gene=SLCO2A1
CHST4	Carbohydrate Sulfotransferase 4	Protein Coding	Q8NCG5	42	GC16P076987	2.25871	https://www.genecards.org/cgi-bin/carddisp.pl?gene=CHST4
CXCL10	C-X-C Motif Chemokine Ligand 10	Protein Coding	P02778	53	GC04M076021	2.25562	https://www.genecards.org/cgi-bin/carddisp.pl?gene=CXCL10
GATA1	GATA Binding Protein 1	Protein Coding	P15976	55	GC0XP048786	2.24917	https://www.genecards.org/cgi-bin/carddisp.pl?gene=GATA1
SLC47A1	Solute Carrier Family 47 Member 1	Protein Coding	Q96FL8	43	GC17P019495	2.24903	https://www.genecards.org/cgi-bin/carddisp.pl?gene=SLC47A1
SCNN1D	Sodium Channel Epithelial 1 Subunit Delta	Protein Coding	P51172	50	GC01P001280	2.24689	https://www.genecards.org/cgi-bin/carddisp.pl?gene=SCNN1D
IL6R	Interleukin 6 Receptor	Protein Coding	P08887	58	GC01P154405	2.24203	https://www.genecards.org/cgi-bin/carddisp.pl?gene=IL6R
DANCR	Differentiation Antagonizing Non-Protein Coding RNA	RNA Gene	P0C864	29	GC04P052712	2.24139	https://www.genecards.org/cgi-bin/carddisp.pl?gene=DANCR
TREM1	Triggering Receptor Expressed On Myeloid Cells 1	Protein Coding	Q9NP99	50	GC06M041267	2.23644	https://www.genecards.org/cgi-bin/carddisp.pl?gene=TREM1
COL12A1	Collagen Type XII Alpha 1 Chain	Protein Coding	Q99715	49	GC06M075084	2.23546	https://www.genecards.org/cgi-bin/carddisp.pl?gene=COL12A1
TMIGD2	Transmembrane And Immunoglobulin Domain Containing 2	Protein Coding	Q96BF3	37	GC19M004292	2.2296	https://www.genecards.org/cgi-bin/carddisp.pl?gene=TMIGD2
SPINK5	Serine Peptidase Inhibitor Kazal Type 5	Protein Coding	Q9NQ38	49	GC05P148025	2.22753	https://www.genecards.org/cgi-bin/carddisp.pl?gene=SPINK5
ASIC2	Acid Sensing Ion Channel Subunit 2	Protein Coding	Q16515	51	GC17M033013	2.22732	https://www.genecards.org/cgi-bin/carddisp.pl?gene=ASIC2
PIK3C3	Phosphatidylinositol 3-Kinase Catalytic Subunit Type 3	Protein Coding	Q8NEB9	57	GC18P041955	2.22319	https://www.genecards.org/cgi-bin/carddisp.pl?gene=PIK3C3
HAS1	Hyaluronan Synthase 1	Protein Coding	Q92839	47	GC19M089332	2.21921	https://www.genecards.org/cgi-bin/carddisp.pl?gene=HAS1
PPBP	Pro-Platelet Basic Protein	Protein Coding	P02775	51	GC04M073986	2.21692	https://www.genecards.org/cgi-bin/carddisp.pl?gene=PPBP
SIRPA	Signal Regulatory Protein Alpha	Protein Coding	P78324	53	GC20P001894	2.21023	https://www.genecards.org/cgi-bin/carddisp.pl?gene=SIRPA
LIMK2	LIM Domain Kinase 2	Protein Coding	P53671	52	GC22P031212	2.19946	https://www.genecards.org/cgi-bin/carddisp.pl?gene=LIMK2
TBXA2R	Thromboxane A2 Receptor	Protein Coding	P21731	58	GC19M003594	2.19738	https://www.genecards.org/cgi-bin/carddisp.pl?gene=TBXA2R
S1PR4	Sphingosine-1-Phosphate Receptor 4	Protein Coding	O95977	47	GC19P101964	2.19276	https://www.genecards.org/cgi-bin/carddisp.pl?gene=S1PR4
KRT9	Keratin 9	Protein Coding	P35527	48	GC17M041565	2.19262	https://www.genecards.org/cgi-bin/carddisp.pl?gene=KRT9
LCAT	Lecithin-Cholesterol Acyltransferase	Protein Coding	P04180	56	GC16M067939	2.18588	https://www.genecards.org/cgi-bin/carddisp.pl?gene=LCAT
SET	SET Nuclear Proto-Oncogene	Protein Coding	Q01105	51	GC09P139349	2.18086	https://www.genecards.org/cgi-bin/carddisp.pl?gene=SET
CETP	Cholesteryl Ester Transfer Protein	Protein Coding	P11597	55	GC16P056961	2.174	https://www.genecards.org/cgi-bin/carddisp.pl?gene=CETP
PTGIR	Prostaglandin I2 Receptor	Protein Coding	P43119	54	GC19M089093	2.168	https://www.genecards.org/cgi-bin/carddisp.pl?gene=PTGIR
PPP1R11	Protein Phosphatase 1 Regulatory Inhibitor Subunit 11	Protein Coding	O60927	40	GC06P125454	2.1669	https://www.genecards.org/cgi-bin/carddisp.pl?gene=PPP1R11
ARHGAP24	Rho GTPase Activating Protein 24	Protein Coding	Q8N264	47	GC04P085475	2.16457	https://www.genecards.org/cgi-bin/carddisp.pl?gene=ARHGAP24
PROC	Protein C, Inactivator Of Coagulation Factors Va And VIIIa	Protein Coding	P04070	60	GC02P127418	2.16285	https://www.genecards.org/cgi-bin/carddisp.pl?gene=PROC
CDT1	Chromatin Licensing And DNA Replication Factor 1	Protein Coding	Q9H211	51	GC16P088803	2.16111	https://www.genecards.org/cgi-bin/carddisp.pl?gene=CDT1
SNORD24	Small Nucleolar RNA, C/D Box 24	RNA Gene		24	GC09P133349	2.16029	https://www.genecards.org/cgi-bin/carddisp.pl?gene=SNORD24
TFAP2A	Transcription Factor AP-2 Alpha	Protein Coding	P05549	56	GC06M010393	2.15569	https://www.genecards.org/cgi-bin/carddisp.pl?gene=TFAP2A
SOCS5	Suppressor Of Cytokine Signaling 5	Protein Coding	O75159	48	GC02P046698	2.15326	https://www.genecards.org/cgi-bin/carddisp.pl?gene=SOCS5
SUN2	Sad1 And UNC84 Domain Containing 2	Protein Coding	Q9UH99	48	GC22M074884	2.14882	https://www.genecards.org/cgi-bin/carddisp.pl?gene=SUN2
PTGER4	Prostaglandin E Receptor 4	Protein Coding	P35408	54	GC05P040679	2.1478	https://www.genecards.org/cgi-bin/carddisp.pl?gene=PTGER4
DICER1	Dicer 1, Ribonuclease III	Protein Coding	Q9UPY3	57	GC14M095086	2.14656	https://www.genecards.org/cgi-bin/carddisp.pl?gene=DICER1
SCNN1B	Sodium Channel Epithelial 1 Subunit Beta	Protein Coding	P51168	57	GC16P023278	2.14279	https://www.genecards.org/cgi-bin/carddisp.pl?gene=SCNN1B
SCNN1G	Sodium Channel Epithelial 1 Subunit Gamma	Protein Coding	P51170	56	GC16P023182	2.14279	https://www.genecards.org/cgi-bin/carddisp.pl?gene=SCNN1G
ODF1	Outer Dense Fiber Of Sperm Tails 1	Protein Coding	Q14990	44	GC08P102551	2.1408	https://www.genecards.org/cgi-bin/carddisp.pl?gene=ODF1
CAV2	Caveolin 2	Protein Coding	P51636	51	GC07P116287	2.14052	https://www.genecards.org/cgi-bin/carddisp.pl?gene=CAV2
CRMA	Cardiomyocyte Maturation Associated LncRNA	RNA Gene		21	GC20M062552	2.137	https://www.genecards.org/cgi-bin/carddisp.pl?gene=CRMA
MIR9-2	MicroRNA 9-2	RNA Gene		23	GC05M088666	2.13681	https://www.genecards.org/cgi-bin/carddisp.pl?gene=MIR9-2
MIR4476	MicroRNA 4476	RNA Gene		14	GC09M037019	2.13681	https://www.genecards.org/cgi-bin/carddisp.pl?gene=MIR4476
ADAMTS1	ADAM Metallopeptidase With Thrombospondin Type 1 Motif 1	Protein Coding	Q9UHI8	52	GC21M026835	2.13627	https://www.genecards.org/cgi-bin/carddisp.pl?gene=ADAMTS1
DIXDC1	DIX Domain Containing 1	Protein Coding	Q155Q3	41	GC11P111927	2.12986	https://www.genecards.org/cgi-bin/carddisp.pl?gene=DIXDC1
DDX17	DEAD-Box Helicase 17	Protein Coding	Q92841	48	GC22M038483	2.12884	https://www.genecards.org/cgi-bin/carddisp.pl?gene=DDX17
CASC2	Cancer Susceptibility 2	RNA Gene	Q8IU53	31	GC10P118053	2.12859	https://www.genecards.org/cgi-bin/carddisp.pl?gene=CASC2
MYDGF	Myeloid Derived Growth Factor	Protein Coding	Q969H8	42	GC19M004641	2.12034	https://www.genecards.org/cgi-bin/carddisp.pl?gene=MYDGF
NUDT3	Nudix Hydrolase 3	Protein Coding	O95989	40	GC06M090869	2.11775	https://www.genecards.org/cgi-bin/carddisp.pl?gene=NUDT3
PLN	Phospholamban	Protein Coding	P26678	52	GC06P118548	2.11234	https://www.genecards.org/cgi-bin/carddisp.pl?gene=PLN
CDK20	Cyclin Dependent Kinase 20	Protein Coding	Q8IZL9	50	GC09M087966	2.10893	https://www.genecards.org/cgi-bin/carddisp.pl?gene=CDK20
SULT1A3	Sulfotransferase Family 1A Member 3	Protein Coding	P0DMM9	45	GC16P030199	2.10831	https://www.genecards.org/cgi-bin/carddisp.pl?gene=SULT1A3
HAGLR	HOXD Antisense Growth-Associated Long Non-Coding RNA	RNA Gene		24	GC02M176172	2.10313	https://www.genecards.org/cgi-bin/carddisp.pl?gene=HAGLR
CLCA1	Chloride Channel Accessory 1	Protein Coding	A8K7I4	48	GC01P086468	2.10102	https://www.genecards.org/cgi-bin/carddisp.pl?gene=CLCA1
P2RY1	Purinergic Receptor P2Y1	Protein Coding	P47900	53	GC03P152835	2.1005	https://www.genecards.org/cgi-bin/carddisp.pl?gene=P2RY1
FADS1	Fatty Acid Desaturase 1	Protein Coding	O60427	50	GC11M061799	2.09892	https://www.genecards.org/cgi-bin/carddisp.pl?gene=FADS1
LAMA4	Laminin Subunit Alpha 4	Protein Coding	Q16363	54	GC06M112107	2.09598	https://www.genecards.org/cgi-bin/carddisp.pl?gene=LAMA4
FOXJ2	Forkhead Box J2	Protein Coding	Q9P0K8	38	GC12P008032	2.09512	https://www.genecards.org/cgi-bin/carddisp.pl?gene=FOXJ2
LRP1	LDL Receptor Related Protein 1	Protein Coding	Q07954	56	GC12P057128	2.09511	https://www.genecards.org/cgi-bin/carddisp.pl?gene=LRP1
TES	Testin LIM Domain Protein	Protein Coding	Q9UGI8	47	GC07P116210	2.08978	https://www.genecards.org/cgi-bin/carddisp.pl?gene=TES
PTPN6	Protein Tyrosine Phosphatase Non-Receptor Type 6	Protein Coding	P29350	57	GC12P035963	2.0853	https://www.genecards.org/cgi-bin/carddisp.pl?gene=PTPN6
SLC12A5	Solute Carrier Family 12 Member 5	Protein Coding	Q9H2X9	57	GC20P046021	2.08395	https://www.genecards.org/cgi-bin/carddisp.pl?gene=SLC12A5
MIR33B	MicroRNA 33b	RNA Gene		25	GC17M017813	2.08142	https://www.genecards.org/cgi-bin/carddisp.pl?gene=MIR33B
USH2A	Usherin	Protein Coding	O75445	47	GC01M215622	2.07594	https://www.genecards.org/cgi-bin/carddisp.pl?gene=USH2A
LAMP1	Lysosomal Associated Membrane Protein 1	Protein Coding	P11279	52	GC13P113297	2.07378	https://www.genecards.org/cgi-bin/carddisp.pl?gene=LAMP1
CCL15-CCL14	CCL15-CCL14 Readthrough (NMD Candidate)	RNA Gene		15	GC17M035983	2.07231	https://www.genecards.org/cgi-bin/carddisp.pl?gene=CCL15-CCL14
CCR5	C-C Motif Chemokine Receptor 5	Protein Coding	P51681	55	GC03P055845	2.06728	https://www.genecards.org/cgi-bin/carddisp.pl?gene=CCR5
IPO9	Importin 9	Protein Coding	Q96P70	39	GC01P201829	2.06657	https://www.genecards.org/cgi-bin/carddisp.pl?gene=IPO9
PANX1	Pannexin 1	Protein Coding	Q96RD7	54	GC11P094128	2.06435	https://www.genecards.org/cgi-bin/carddisp.pl?gene=PANX1
LOXL2	Lysyl Oxidase Like 2	Protein Coding	Q9Y4K0	54	GC08M023296	2.06076	https://www.genecards.org/cgi-bin/carddisp.pl?gene=LOXL2
PRG4	Proteoglycan 4	Protein Coding	Q92954	50	GC01P186296	2.06048	https://www.genecards.org/cgi-bin/carddisp.pl?gene=PRG4
CXCL9	C-X-C Motif Chemokine Ligand 9	Protein Coding	Q07325	48	GC04M076001	2.05986	https://www.genecards.org/cgi-bin/carddisp.pl?gene=CXCL9
COX4I1	Cytochrome C Oxidase Subunit 4I1	Protein Coding	P13073	53	GC16P085798	2.05926	https://www.genecards.org/cgi-bin/carddisp.pl?gene=COX4I1
SRGN	Serglycin	Protein Coding	P10124	45	GC10P069088	2.05606	https://www.genecards.org/cgi-bin/carddisp.pl?gene=SRGN
CAPG	Capping Actin Protein, Gelsolin Like	Protein Coding	P40121	45	GC02M085391	2.05557	https://www.genecards.org/cgi-bin/carddisp.pl?gene=CAPG
HSALR1	HSP90AB1 Associated LncRNA 1	RNA Gene		18	GC16P088735	2.05117	https://www.genecards.org/cgi-bin/carddisp.pl?gene=HSALR1
TMOD4	Tropomodulin 4	Protein Coding	Q9NZQ9	44	GC01M151169	2.04098	https://www.genecards.org/cgi-bin/carddisp.pl?gene=TMOD4
IRS2	Insulin Receptor Substrate 2	Protein Coding	Q9Y4H2	53	GC13M109752	2.0382	https://www.genecards.org/cgi-bin/carddisp.pl?gene=IRS2
ACVR1	Activin A Receptor Type 1	Protein Coding	Q04771	60	GC02M157736	2.03806	https://www.genecards.org/cgi-bin/carddisp.pl?gene=ACVR1
FLNC	Filamin C	Protein Coding	Q14315	53	GC07P128830	2.02735	https://www.genecards.org/cgi-bin/carddisp.pl?gene=FLNC
KRT6B	Keratin 6B	Protein Coding	P04259	49	GC12M052446	2.02434	https://www.genecards.org/cgi-bin/carddisp.pl?gene=KRT6B
FER	FER Tyrosine Kinase	Protein Coding	P16591	54	GC05P108747	2.02379	https://www.genecards.org/cgi-bin/carddisp.pl?gene=FER
KAT2A	Lysine Acetyltransferase 2A	Protein Coding	Q92830	56	GC17M042113	2.02269	https://www.genecards.org/cgi-bin/carddisp.pl?gene=KAT2A
MADCAM1	Mucosal Vascular Addressin Cell Adhesion Molecule 1	Protein Coding	Q13477	49	GC19P101807	2.01835	https://www.genecards.org/cgi-bin/carddisp.pl?gene=MADCAM1
CCL17	C-C Motif Chemokine Ligand 17	Protein Coding	Q92583	48	GC16P067896	2.01667	https://www.genecards.org/cgi-bin/carddisp.pl?gene=CCL17
SCARF1	Scavenger Receptor Class F Member 1	Protein Coding	Q14162	44	GC17M016128	2.00962	https://www.genecards.org/cgi-bin/carddisp.pl?gene=SCARF1
NEU1	Neuraminidase 1	Protein Coding	Q99519	55	GC06M031857	2.00686	https://www.genecards.org/cgi-bin/carddisp.pl?gene=NEU1
ENPP1	Ectonucleotide Pyrophosphatase/Phosphodiesterase 1	Protein Coding	P22413	58	GC06P131808	2.00611	https://www.genecards.org/cgi-bin/carddisp.pl?gene=ENPP1
MMP12	Matrix Metallopeptidase 12	Protein Coding	P39900	55	GC11M102862	2.00358	https://www.genecards.org/cgi-bin/carddisp.pl?gene=MMP12
GPSM2	G Protein Signaling Modulator 2	Protein Coding	P81274	50	GC01P108875	1.99292	https://www.genecards.org/cgi-bin/carddisp.pl?gene=GPSM2
DOCK2	Dedicator Of Cytokinesis 2	Protein Coding	Q92608	51	GC05P169637	1.9827	https://www.genecards.org/cgi-bin/carddisp.pl?gene=DOCK2
GZMB	Granzyme B	Protein Coding	P10144	56	GC14M024630	1.97987	https://www.genecards.org/cgi-bin/carddisp.pl?gene=GZMB
DMD	Dystrophin	Protein Coding	P11532	54	GC0XM031097	1.97899	https://www.genecards.org/cgi-bin/carddisp.pl?gene=DMD
ABCG1	ATP Binding Cassette Subfamily G Member 1	Protein Coding	P45844	51	GC21P042199	1.97738	https://www.genecards.org/cgi-bin/carddisp.pl?gene=ABCG1
ITGAX	Integrin Subunit Alpha X	Protein Coding	P20702	54	GC16P066114	1.97608	https://www.genecards.org/cgi-bin/carddisp.pl?gene=ITGAX
ODF2	Outer Dense Fiber Of Sperm Tails 2	Protein Coding	Q5BJF6	49	GC09P128455	1.97474	https://www.genecards.org/cgi-bin/carddisp.pl?gene=ODF2
BMP7	Bone Morphogenetic Protein 7	Protein Coding	P18075	55	GC20M057168	1.97108	https://www.genecards.org/cgi-bin/carddisp.pl?gene=BMP7
MPL	MPL Proto-Oncogene, Thrombopoietin Receptor	Protein Coding	P40238	56	GC01P043337	1.96712	https://www.genecards.org/cgi-bin/carddisp.pl?gene=MPL
GYPA	Glycophorin A (MNS Blood Group)	Protein Coding	P02724	52	GC04M144109	1.96429	https://www.genecards.org/cgi-bin/carddisp.pl?gene=GYPA
ACKR3	Atypical Chemokine Receptor 3	Protein Coding	P25106	50	GC02P236537	1.95941	https://www.genecards.org/cgi-bin/carddisp.pl?gene=ACKR3
GTF3A	General Transcription Factor IIIA	Protein Coding	Q92664	42	GC13P027583	1.95068	https://www.genecards.org/cgi-bin/carddisp.pl?gene=GTF3A
EFNA1	Ephrin A1	Protein Coding	P20827	51	GC01P155127	1.94791	https://www.genecards.org/cgi-bin/carddisp.pl?gene=EFNA1
SP7	Sp7 Transcription Factor	Protein Coding	Q8TDD2	50	GC12M053326	1.94693	https://www.genecards.org/cgi-bin/carddisp.pl?gene=SP7
JMJD1C	Jumonji Domain Containing 1C	Protein Coding	Q15652	50	GC10M063167	1.94411	https://www.genecards.org/cgi-bin/carddisp.pl?gene=JMJD1C
MAG	Myelin Associated Glycoprotein	Protein Coding	P20916	56	GC19P035292	1.94363	https://www.genecards.org/cgi-bin/carddisp.pl?gene=MAG
TRADD	TNFRSF1A Associated Via Death Domain	Protein Coding	Q15628	51	GC16M067154	1.93575	https://www.genecards.org/cgi-bin/carddisp.pl?gene=TRADD
SLC25A6	Solute Carrier Family 25 Member 6	Protein Coding	P12236	49	GC0XM001386	1.9353	https://www.genecards.org/cgi-bin/carddisp.pl?gene=SLC25A6
FOXC2	Forkhead Box C2	Protein Coding	Q99958	52	GC16P086657	1.93373	https://www.genecards.org/cgi-bin/carddisp.pl?gene=FOXC2
NRP2	Neuropilin 2	Protein Coding	O60462	52	GC02P205681	1.93261	https://www.genecards.org/cgi-bin/carddisp.pl?gene=NRP2
EFNB2	Ephrin B2	Protein Coding	P52799	52	GC13M106489	1.92448	https://www.genecards.org/cgi-bin/carddisp.pl?gene=EFNB2
UBR4	Ubiquitin Protein Ligase E3 Component N-Recognin 4	Protein Coding	Q5T4S7	47	GC01M019074	1.91963	https://www.genecards.org/cgi-bin/carddisp.pl?gene=UBR4
ECE2	Endothelin Converting Enzyme 2	Protein Coding	P0DPD6	47	GC03P184276	1.91161	https://www.genecards.org/cgi-bin/carddisp.pl?gene=ECE2
SVIL	Supervillin	Protein Coding	O95425	50	GC10M035287	1.90766	https://www.genecards.org/cgi-bin/carddisp.pl?gene=SVIL
MYOCD	Myocardin	Protein Coding	Q8IZQ8	52	GC17P012665	1.90685	https://www.genecards.org/cgi-bin/carddisp.pl?gene=MYOCD
UTS2	Urotensin 2	Protein Coding	O95399	48	GC01M007843	1.90675	https://www.genecards.org/cgi-bin/carddisp.pl?gene=UTS2
MSR1	Macrophage Scavenger Receptor 1	Protein Coding	P21757	54	GC08M016107	1.90298	https://www.genecards.org/cgi-bin/carddisp.pl?gene=MSR1
LALBA	Lactalbumin Alpha	Protein Coding	P00709	45	GC12M048567	1.90131	https://www.genecards.org/cgi-bin/carddisp.pl?gene=LALBA
VEGFB	Vascular Endothelial Growth Factor B	Protein Coding	P49765	52	GC11P064234	1.89993	https://www.genecards.org/cgi-bin/carddisp.pl?gene=VEGFB
GRPEL1	GrpE Like 1, Mitochondrial	Protein Coding	Q9HAV7	42	GC04M007058	1.89462	https://www.genecards.org/cgi-bin/carddisp.pl?gene=GRPEL1
HELLS	Helicase, Lymphoid Specific	Protein Coding	Q9NRZ9	53	GC10P106749	1.88907	https://www.genecards.org/cgi-bin/carddisp.pl?gene=HELLS
MIR92A2	MicroRNA 92a-2	RNA Gene		22	GC0XM134432	1.88676	https://www.genecards.org/cgi-bin/carddisp.pl?gene=MIR92A2
KLF6	KLF Transcription Factor 6	Protein Coding	Q99612	52	GC10M003779	1.87995	https://www.genecards.org/cgi-bin/carddisp.pl?gene=KLF6
GYPC	Glycophorin C (Gerbich Blood Group)	Protein Coding	P04921	51	GC02P141401	1.879	https://www.genecards.org/cgi-bin/carddisp.pl?gene=GYPC
CTSV	Cathepsin V	Protein Coding	O60911	47	GC09M097029	1.87852	https://www.genecards.org/cgi-bin/carddisp.pl?gene=CTSV
SF3B1	Splicing Factor 3b Subunit 1	Protein Coding	O75533	53	GC02M197453	1.87828	https://www.genecards.org/cgi-bin/carddisp.pl?gene=SF3B1
KCNN3	Potassium Calcium-Activated Channel Subfamily N Member 3	Protein Coding	Q9UGI6	51	GC01M154697	1.87828	https://www.genecards.org/cgi-bin/carddisp.pl?gene=KCNN3
CD69	CD69 Molecule	Protein Coding	Q07108	51	GC12M028030	1.87616	https://www.genecards.org/cgi-bin/carddisp.pl?gene=CD69
MUC16	Mucin 16, Cell Surface Associated	Protein Coding	Q8WXI7	45	GC19M008848	1.86813	https://www.genecards.org/cgi-bin/carddisp.pl?gene=MUC16
SEC23IP	SEC23 Interacting Protein	Protein Coding	Q9Y6Y8	47	GC10P119892	1.85725	https://www.genecards.org/cgi-bin/carddisp.pl?gene=SEC23IP
PWAR6	Prader Willi/Angelman Region RNA 6	RNA Gene		18	GC15P025031	1.85599	https://www.genecards.org/cgi-bin/carddisp.pl?gene=PWAR6
PTPRB	Protein Tyrosine Phosphatase Receptor Type B	Protein Coding	P23467	53	GC12M070516	1.85219	https://www.genecards.org/cgi-bin/carddisp.pl?gene=PTPRB
HLA-A	Major Histocompatibility Complex, Class I, A	Protein Coding	P04439	54	GC06P125450	1.85123	https://www.genecards.org/cgi-bin/carddisp.pl?gene=HLA-A
RHAG	Rh Associated Glycoprotein	Protein Coding	Q02094	51	GC06M049605	1.84966	https://www.genecards.org/cgi-bin/carddisp.pl?gene=RHAG
RAB7A	RAB7A, Member RAS Oncogene Family	Protein Coding	P51149	57	GC03P138061	1.84938	https://www.genecards.org/cgi-bin/carddisp.pl?gene=RAB7A
BCR	BCR Activator Of RhoGEF And GTPase	Protein Coding	P11274	59	GC22P023179	1.84793	https://www.genecards.org/cgi-bin/carddisp.pl?gene=BCR
MIR208B	MicroRNA 208b	RNA Gene		27	GC14M023417	1.84549	https://www.genecards.org/cgi-bin/carddisp.pl?gene=MIR208B
CCL19	C-C Motif Chemokine Ligand 19	Protein Coding	Q99731	47	GC09M034943	1.84504	https://www.genecards.org/cgi-bin/carddisp.pl?gene=CCL19
CHST1	Carbohydrate Sulfotransferase 1	Protein Coding	O43916	45	GC11M045647	1.84046	https://www.genecards.org/cgi-bin/carddisp.pl?gene=CHST1
DAO	D-Amino Acid Oxidase	Protein Coding	P14920	54	GC12P108862	1.83977	https://www.genecards.org/cgi-bin/carddisp.pl?gene=DAO
GNB3	G Protein Subunit Beta 3	Protein Coding	P16520	55	GC12P006839	1.83443	https://www.genecards.org/cgi-bin/carddisp.pl?gene=GNB3
MAPK8IP2	Mitogen-Activated Protein Kinase 8 Interacting Protein 2	Protein Coding	Q13387	41	GC22P050600	1.83266	https://www.genecards.org/cgi-bin/carddisp.pl?gene=MAPK8IP2
MFN1	Mitofusin 1	Protein Coding	Q8IWA4	51	GC03P179347	1.83011	https://www.genecards.org/cgi-bin/carddisp.pl?gene=MFN1
CDIN1	CDAN1 Interacting Nuclease 1	Protein Coding	Q9Y2V0	44	GC15P147989	1.82772	https://www.genecards.org/cgi-bin/carddisp.pl?gene=CDIN1
TMEM150C	Transmembrane Protein 150C	Protein Coding	B9EJG8	34	GC04M082483	1.82772	https://www.genecards.org/cgi-bin/carddisp.pl?gene=TMEM150C
PRDM2	PR/SET Domain 2	Protein Coding	Q13029	49	GC01P013700	1.82529	https://www.genecards.org/cgi-bin/carddisp.pl?gene=PRDM2
ITGA6	Integrin Subunit Alpha 6	Protein Coding	P23229	58	GC02P172427	1.82469	https://www.genecards.org/cgi-bin/carddisp.pl?gene=ITGA6
FPR1	Formyl Peptide Receptor 1	Protein Coding	P21462	54	GC19M051745	1.82049	https://www.genecards.org/cgi-bin/carddisp.pl?gene=FPR1
MKI67	Marker Of Proliferation Ki-67	Protein Coding	P46013	52	GC10M128096	1.81754	https://www.genecards.org/cgi-bin/carddisp.pl?gene=MKI67
PTGER3	Prostaglandin E Receptor 3	Protein Coding	P43115	53	GC01M070852	1.81743	https://www.genecards.org/cgi-bin/carddisp.pl?gene=PTGER3
NTRK3	Neurotrophic Receptor Tyrosine Kinase 3	Protein Coding	Q16288	61	GC15M087859	1.81697	https://www.genecards.org/cgi-bin/carddisp.pl?gene=NTRK3
PPIP5K1	Diphosphoinositol Pentakisphosphate Kinase 1	Protein Coding	Q6PFW1	42	GC15M043533	1.81616	https://www.genecards.org/cgi-bin/carddisp.pl?gene=PPIP5K1
PDLIM3	PDZ And LIM Domain 3	Protein Coding	Q53GG5	47	GC04M185500	1.81301	https://www.genecards.org/cgi-bin/carddisp.pl?gene=PDLIM3
PARD6A	Par-6 Family Cell Polarity Regulator Alpha	Protein Coding	Q9NPB6	44	GC16P075969	1.80909	https://www.genecards.org/cgi-bin/carddisp.pl?gene=PARD6A
BBS9	Bardet-Biedl Syndrome 9	Protein Coding	Q3SYG4	48	GC07P033690	1.80485	https://www.genecards.org/cgi-bin/carddisp.pl?gene=BBS9
CHST2	Carbohydrate Sulfotransferase 2	Protein Coding	Q9Y4C5	43	GC03P143119	1.80387	https://www.genecards.org/cgi-bin/carddisp.pl?gene=CHST2
TMOD2	Tropomodulin 2	Protein Coding	Q9NZR1	47	GC15P051751	1.80169	https://www.genecards.org/cgi-bin/carddisp.pl?gene=TMOD2
LPAR3	Lysophosphatidic Acid Receptor 3	Protein Coding	Q9UBY5	51	GC01M084811	1.79517	https://www.genecards.org/cgi-bin/carddisp.pl?gene=LPAR3
CLEC14A	C-Type Lectin Domain Containing 14A	Protein Coding	Q86T13	38	GC14M038254	1.79413	https://www.genecards.org/cgi-bin/carddisp.pl?gene=CLEC14A
LINC00622	Long Intergenic Non-Protein Coding RNA 622	RNA Gene		13	GC01M119597	1.79413	https://www.genecards.org/cgi-bin/carddisp.pl?gene=LINC00622
LOC117134593	ACE2 Promoter Region	Functional Element		4	GC0XP015600	1.79314	https://www.genecards.org/cgi-bin/carddisp.pl?gene=LOC117134593
SLC22A4	Solute Carrier Family 22 Member 4	Protein Coding	Q9H015	52	GC05P132294	1.79064	https://www.genecards.org/cgi-bin/carddisp.pl?gene=SLC22A4
EPHA2	EPH Receptor A2	Protein Coding	P29317	61	GC01M016124	1.79045	https://www.genecards.org/cgi-bin/carddisp.pl?gene=EPHA2
ANXA6	Annexin A6	Protein Coding	P08133	50	GC05M151100	1.79001	https://www.genecards.org/cgi-bin/carddisp.pl?gene=ANXA6
HOXA5	Homeobox A5	Protein Coding	P20719	49	GC07M027952	1.78848	https://www.genecards.org/cgi-bin/carddisp.pl?gene=HOXA5
DYNLL1	Dynein Light Chain LC8-Type 1	Protein Coding	P63167	50	GC12P120469	1.78806	https://www.genecards.org/cgi-bin/carddisp.pl?gene=DYNLL1
SHOX	SHOX Homeobox	Protein Coding	O15266	47	GC0XP000624	1.78664	https://www.genecards.org/cgi-bin/carddisp.pl?gene=SHOX
FTO	FTO Alpha-Ketoglutarate Dependent Dioxygenase	Protein Coding	Q9C0B1	55	GC16P067676	1.77655	https://www.genecards.org/cgi-bin/carddisp.pl?gene=FTO
MIR22HG	MIR22 Host Gene	RNA Gene	Q0VDD5	34	GC17M016147	1.77476	https://www.genecards.org/cgi-bin/carddisp.pl?gene=MIR22HG
MGAT5	Alpha-1,6-Mannosylglycoprotein 6-Beta-N-Acetylglucosaminyltransferase	Protein Coding	Q09328	49	GC02P134119	1.77052	https://www.genecards.org/cgi-bin/carddisp.pl?gene=MGAT5
SLC47A2	Solute Carrier Family 47 Member 2	Protein Coding	Q86VL8	42	GC17M019678	1.77043	https://www.genecards.org/cgi-bin/carddisp.pl?gene=SLC47A2
POLR2L	RNA Polymerase II, I And III Subunit L	Protein Coding	P62875	48	GC11M010224	1.76967	https://www.genecards.org/cgi-bin/carddisp.pl?gene=POLR2L
FOXP3	Forkhead Box P3	Protein Coding	Q9BZS1	56	GC0XM049250	1.76877	https://www.genecards.org/cgi-bin/carddisp.pl?gene=FOXP3
BPGM	Bisphosphoglycerate Mutase	Protein Coding	P07738	52	GC07P134646	1.76777	https://www.genecards.org/cgi-bin/carddisp.pl?gene=BPGM
OR4D2	Olfactory Receptor Family 4 Subfamily D Member 2	Protein Coding	P58180	36	GC17P102010	1.76057	https://www.genecards.org/cgi-bin/carddisp.pl?gene=OR4D2
MAP4	Microtubule Associated Protein 4	Protein Coding	P27816	43	GC03M047850	1.75667	https://www.genecards.org/cgi-bin/carddisp.pl?gene=MAP4
CCR4	C-C Motif Chemokine Receptor 4	Protein Coding	P51679	54	GC03P032951	1.75077	https://www.genecards.org/cgi-bin/carddisp.pl?gene=CCR4
BIRC8	Baculoviral IAP Repeat Containing 8	Pseudogene	Q96P09	36	GC19M053289	1.74891	https://www.genecards.org/cgi-bin/carddisp.pl?gene=BIRC8
RAP1A	RAP1A, Member Of RAS Oncogene Family	Protein Coding	P62834	53	GC01P111542	1.74212	https://www.genecards.org/cgi-bin/carddisp.pl?gene=RAP1A
FCGR3A	Fc Gamma Receptor IIIa	Protein Coding	P08637	55	GC01M161541	1.73684	https://www.genecards.org/cgi-bin/carddisp.pl?gene=FCGR3A
POLR2B	RNA Polymerase II Subunit B	Protein Coding	P30876	50	GC04P056977	1.73505	https://www.genecards.org/cgi-bin/carddisp.pl?gene=POLR2B
FCGR2B	Fc Gamma Receptor IIb	Protein Coding	P31994	56	GC01P163380	1.73322	https://www.genecards.org/cgi-bin/carddisp.pl?gene=FCGR2B
ATP5MF	ATP Synthase Membrane Subunit F	Protein Coding	P56134	40	GC07M099882	1.72516	https://www.genecards.org/cgi-bin/carddisp.pl?gene=ATP5MF
SUPT5H	SPT5 Homolog, DSIF Elongation Factor Subunit	Protein Coding	O00267	47	GC19P039436	1.71533	https://www.genecards.org/cgi-bin/carddisp.pl?gene=SUPT5H
ATP8A1	ATPase Phospholipid Transporting 8A1	Protein Coding	Q9Y2Q0	48	GC04M042410	1.71488	https://www.genecards.org/cgi-bin/carddisp.pl?gene=ATP8A1
VPS35	VPS35 Retromer Complex Component	Protein Coding	Q96QK1	51	GC16M047254	1.71181	https://www.genecards.org/cgi-bin/carddisp.pl?gene=VPS35
ATG13	Autophagy Related 13	Protein Coding	O75143	49	GC11P047383	1.71174	https://www.genecards.org/cgi-bin/carddisp.pl?gene=ATG13
AGL	Amylo-Alpha-1, 6-Glucosidase, 4-Alpha-Glucanotransferase	Protein Coding	P35573	54	GC01P099850	1.71104	https://www.genecards.org/cgi-bin/carddisp.pl?gene=AGL
CYP2C9	Cytochrome P450 Family 2 Subfamily C Member 9	Protein Coding	P11712	55	GC10P094938	1.70916	https://www.genecards.org/cgi-bin/carddisp.pl?gene=CYP2C9
FRMD7	FERM Domain Containing 7	Protein Coding	Q6ZUT3	48	GC0XM132077	1.70808	https://www.genecards.org/cgi-bin/carddisp.pl?gene=FRMD7
IL9	Interleukin 9	Protein Coding	P15248	52	GC05M135891	1.70776	https://www.genecards.org/cgi-bin/carddisp.pl?gene=IL9
GCHFR	GTP Cyclohydrolase I Feedback Regulator	Protein Coding	P30047	43	GC15P148082	1.70574	https://www.genecards.org/cgi-bin/carddisp.pl?gene=GCHFR
FBLN5	Fibulin 5	Protein Coding	Q9UBX5	55	GC14M091869	1.70549	https://www.genecards.org/cgi-bin/carddisp.pl?gene=FBLN5
ATP5F1E	ATP Synthase F1 Subunit Epsilon	Protein Coding	P56381	49	GC20M059026	1.70446	https://www.genecards.org/cgi-bin/carddisp.pl?gene=ATP5F1E
MCAM	Melanoma Cell Adhesion Molecule	Protein Coding	P43121	50	GC11M119308	1.70272	https://www.genecards.org/cgi-bin/carddisp.pl?gene=MCAM
PNPLA2	Patatin Like Phospholipase Domain Containing 2	Protein Coding	Q96AD5	53	GC11P007403	1.69808	https://www.genecards.org/cgi-bin/carddisp.pl?gene=PNPLA2
TAX1BP3	Tax1 Binding Protein 3	Protein Coding	O14907	45	GC17M016251	1.69169	https://www.genecards.org/cgi-bin/carddisp.pl?gene=TAX1BP3
LPAR1	Lysophosphatidic Acid Receptor 1	Protein Coding	Q92633	55	GC09M110873	1.69064	https://www.genecards.org/cgi-bin/carddisp.pl?gene=LPAR1
P2RX5-TAX1BP3	P2RX5-TAX1BP3 Readthrough (NMD Candidate)	RNA Gene		18	GC17M016249	1.68998	https://www.genecards.org/cgi-bin/carddisp.pl?gene=P2RX5-TAX1BP3
DDAH2	DDAH Family Member 2, ADMA-Independent	Protein Coding	O95865	49	GC06M031727	1.68829	https://www.genecards.org/cgi-bin/carddisp.pl?gene=DDAH2
CDAN1	Codanin 1	Protein Coding	Q8IWY9	47	GC15M042723	1.68587	https://www.genecards.org/cgi-bin/carddisp.pl?gene=CDAN1
STOML3	Stomatin Like 3	Protein Coding	Q8TAV4	42	GC13M038965	1.68587	https://www.genecards.org/cgi-bin/carddisp.pl?gene=STOML3
TPST1	Tyrosylprotein Sulfotransferase 1	Protein Coding	O60507	45	GC07P084088	1.67986	https://www.genecards.org/cgi-bin/carddisp.pl?gene=TPST1
SCO1	Synthesis Of Cytochrome C Oxidase 1	Protein Coding	O75880	54	GC17M010672	1.67968	https://www.genecards.org/cgi-bin/carddisp.pl?gene=SCO1
LAMA3	Laminin Subunit Alpha 3	Protein Coding	Q16787	52	GC18P023689	1.67842	https://www.genecards.org/cgi-bin/carddisp.pl?gene=LAMA3
NOTCH4	Notch Receptor 4	Protein Coding	Q99466	55	GC06M090776	1.67095	https://www.genecards.org/cgi-bin/carddisp.pl?gene=NOTCH4
AUTS2	Activator Of Transcription And Developmental Regulator AUTS2	Protein Coding	Q8WXX7	50	GC07P069598	1.66341	https://www.genecards.org/cgi-bin/carddisp.pl?gene=AUTS2
SHANK2	SH3 And Multiple Ankyrin Repeat Domains 2	Protein Coding	Q9UPX8	50	GC11M070467	1.66341	https://www.genecards.org/cgi-bin/carddisp.pl?gene=SHANK2
PALS1	Protein Associated With LIN7 1, MAGUK P55 Family Member	Protein Coding	Q8N3R9	47	GC14P067240	1.66341	https://www.genecards.org/cgi-bin/carddisp.pl?gene=PALS1
ADGRG1	Adhesion G Protein-Coupled Receptor G1	Protein Coding	Q9Y653	51	GC16P057610	1.6626	https://www.genecards.org/cgi-bin/carddisp.pl?gene=ADGRG1
APOC2	Apolipoprotein C2	Protein Coding	P02655	52	GC19P103272	1.65967	https://www.genecards.org/cgi-bin/carddisp.pl?gene=APOC2
CD28	CD28 Molecule	Protein Coding	P10747	56	GC02P203706	1.65617	https://www.genecards.org/cgi-bin/carddisp.pl?gene=CD28
HLA-DRB1	Major Histocompatibility Complex, Class II, DR Beta 1	Protein Coding	P01911	55	GC06M090793	1.65409	https://www.genecards.org/cgi-bin/carddisp.pl?gene=HLA-DRB1
FST	Follistatin	Protein Coding	P19883	57	GC05P053480	1.65243	https://www.genecards.org/cgi-bin/carddisp.pl?gene=FST
CACNA1H	Calcium Voltage-Gated Channel Subunit Alpha1 H	Protein Coding	O95180	57	GC16P001153	1.64377	https://www.genecards.org/cgi-bin/carddisp.pl?gene=CACNA1H
FUT8	Fucosyltransferase 8	Protein Coding	Q9BYC5	52	GC14P065356	1.6436	https://www.genecards.org/cgi-bin/carddisp.pl?gene=FUT8
TOP3B	DNA Topoisomerase III Beta	Protein Coding	O95985	47	GC22M021957	1.64283	https://www.genecards.org/cgi-bin/carddisp.pl?gene=TOP3B
MIR31HG	MIR31 Host Gene	RNA Gene		25	GC09M022093	1.64031	https://www.genecards.org/cgi-bin/carddisp.pl?gene=MIR31HG
NIPAL4	NIPA Like Domain Containing 4	Protein Coding	Q0D2K0	48	GC05P157460	1.63808	https://www.genecards.org/cgi-bin/carddisp.pl?gene=NIPAL4
RARB	Retinoic Acid Receptor Beta	Protein Coding	P10826	58	GC03P024689	1.63412	https://www.genecards.org/cgi-bin/carddisp.pl?gene=RARB
NR4A3	Nuclear Receptor Subfamily 4 Group A Member 3	Protein Coding	Q92570	50	GC09P099821	1.63263	https://www.genecards.org/cgi-bin/carddisp.pl?gene=NR4A3
SMURF1	SMAD Specific E3 Ubiquitin Protein Ligase 1	Protein Coding	Q9HCE7	51	GC07M099027	1.62546	https://www.genecards.org/cgi-bin/carddisp.pl?gene=SMURF1
TPST2	Tyrosylprotein Sulfotransferase 2	Protein Coding	O60704	47	GC22M074591	1.62132	https://www.genecards.org/cgi-bin/carddisp.pl?gene=TPST2
PI16	Peptidase Inhibitor 16	Protein Coding	Q6UXB8	46	GC06P125642	1.62132	https://www.genecards.org/cgi-bin/carddisp.pl?gene=PI16
ECSCR	Endothelial Cell Surface Expressed Chemotaxis And Apoptosis Regulator	Protein Coding	Q19T08	33	GC05M139448	1.62132	https://www.genecards.org/cgi-bin/carddisp.pl?gene=ECSCR
KCTD12	Potassium Channel Tetramerization Domain Containing 12	Protein Coding	Q96CX2	43	GC13M076880	1.61982	https://www.genecards.org/cgi-bin/carddisp.pl?gene=KCTD12
CAMKK2	Calcium/Calmodulin Dependent Protein Kinase Kinase 2	Protein Coding	Q96RR4	54	GC12M123406	1.61956	https://www.genecards.org/cgi-bin/carddisp.pl?gene=CAMKK2
CAPN5	Calpain 5	Protein Coding	O15484	50	GC11P077066	1.61747	https://www.genecards.org/cgi-bin/carddisp.pl?gene=CAPN5
CSN3	Casein Kappa	Protein Coding	P07498	45	GC04P070242	1.6154	https://www.genecards.org/cgi-bin/carddisp.pl?gene=CSN3
ACD	ACD Shelterin Complex Subunit And Telomerase Recruitment Factor	Protein Coding	Q96AP0	50	GC16M067658	1.61005	https://www.genecards.org/cgi-bin/carddisp.pl?gene=ACD
ATP5PF	ATP Synthase Peripheral Stalk Subunit F6	Protein Coding	P18859	48	GC21M026132	1.60715	https://www.genecards.org/cgi-bin/carddisp.pl?gene=ATP5PF
COL8A2	Collagen Type VIII Alpha 2 Chain	Protein Coding	P25067	48	GC01M036095	1.59986	https://www.genecards.org/cgi-bin/carddisp.pl?gene=COL8A2
SPHK1	Sphingosine Kinase 1	Protein Coding	Q9NYA1	54	GC17P076376	1.59688	https://www.genecards.org/cgi-bin/carddisp.pl?gene=SPHK1
PGAM1	Phosphoglycerate Mutase 1	Protein Coding	P18669	50	GC10P097426	1.59592	https://www.genecards.org/cgi-bin/carddisp.pl?gene=PGAM1
FUT7	Fucosyltransferase 7	Protein Coding	Q11130	47	GC09M137030	1.59475	https://www.genecards.org/cgi-bin/carddisp.pl?gene=FUT7
RAB4A	RAB4A, Member RAS Oncogene Family	Protein Coding	P20338	47	GC01P229271	1.593	https://www.genecards.org/cgi-bin/carddisp.pl?gene=RAB4A
KANK1	KN Motif And Ankyrin Repeat Domains 1	Protein Coding	Q14678	52	GC09P000474	1.58769	https://www.genecards.org/cgi-bin/carddisp.pl?gene=KANK1
PLK4	Polo Like Kinase 4	Protein Coding	O00444	56	GC04P127880	1.58316	https://www.genecards.org/cgi-bin/carddisp.pl?gene=PLK4
FRRS1L	Ferric Chelate Reductase 1 Like	Protein Coding	Q9P0K9	42	GC09M109130	1.58151	https://www.genecards.org/cgi-bin/carddisp.pl?gene=FRRS1L
ACTR2	Actin Related Protein 2	Protein Coding	P61160	50	GC02P065227	1.57938	https://www.genecards.org/cgi-bin/carddisp.pl?gene=ACTR2
ERBB4	Erb-B2 Receptor Tyrosine Kinase 4	Protein Coding	Q15303	63	GC02M211375	1.57453	https://www.genecards.org/cgi-bin/carddisp.pl?gene=ERBB4
PODXL	Podocalyxin Like	Protein Coding	O00592	50	GC07M131500	1.57223	https://www.genecards.org/cgi-bin/carddisp.pl?gene=PODXL
PRSS3	Serine Protease 3	Protein Coding	P35030	52	GC09P033750	1.5646	https://www.genecards.org/cgi-bin/carddisp.pl?gene=PRSS3
APLNR	Apelin Receptor	Protein Coding	P35414	51	GC11M057233	1.56118	https://www.genecards.org/cgi-bin/carddisp.pl?gene=APLNR
GC	GC Vitamin D Binding Protein	Protein Coding	P02774	53	GC04M071741	1.56074	https://www.genecards.org/cgi-bin/carddisp.pl?gene=GC
ITPKB	Inositol-Trisphosphate 3-Kinase B	Protein Coding	P27987	49	GC01M226631	1.56059	https://www.genecards.org/cgi-bin/carddisp.pl?gene=ITPKB
KIF1A	Kinesin Family Member 1A	Protein Coding	Q12756	51	GC02M240713	1.55692	https://www.genecards.org/cgi-bin/carddisp.pl?gene=KIF1A
NTAN1	N-Terminal Asparagine Amidase	Protein Coding	Q96AB6	42	GC16M015037	1.55043	https://www.genecards.org/cgi-bin/carddisp.pl?gene=NTAN1
APBA2	Amyloid Beta Precursor Protein Binding Family A Member 2	Protein Coding	Q99767	51	GC15P147704	1.54184	https://www.genecards.org/cgi-bin/carddisp.pl?gene=APBA2
COL7A1	Collagen Type VII Alpha 1 Chain	Protein Coding	Q02388	52	GC03M048564	1.54005	https://www.genecards.org/cgi-bin/carddisp.pl?gene=COL7A1
DBP	D-Box Binding PAR BZIP Transcription Factor	Protein Coding	Q10586	45	GC19M048630	1.53444	https://www.genecards.org/cgi-bin/carddisp.pl?gene=DBP
SUPT6H	SPT6 Homolog, Histone Chaperone And Transcription Elongation Factor	Protein Coding	Q7KZ85	43	GC17P028662	1.53444	https://www.genecards.org/cgi-bin/carddisp.pl?gene=SUPT6H
KLF3	KLF Transcription Factor 3	Protein Coding	P57682	42	GC04P038664	1.53264	https://www.genecards.org/cgi-bin/carddisp.pl?gene=KLF3
POGK	Pogo Transposable Element Derived With KRAB Domain	Protein Coding	Q9P215	41	GC01P166839	1.53004	https://www.genecards.org/cgi-bin/carddisp.pl?gene=POGK
GALNS	Galactosamine (N-Acetyl)-6-Sulfatase	Protein Coding	P34059	56	GC16M088813	1.52689	https://www.genecards.org/cgi-bin/carddisp.pl?gene=GALNS
RNASE1	Ribonuclease A Family Member 1, Pancreatic	Protein Coding	P07998	49	GC14M020801	1.52505	https://www.genecards.org/cgi-bin/carddisp.pl?gene=RNASE1
PPP1R13B-DT	PPP1R13B Divergent Transcript	RNA Gene		14	GC14P115693	1.52007	https://www.genecards.org/cgi-bin/carddisp.pl?gene=PPP1R13B-DT
RIF1	Replication Timing Regulatory Factor 1	Protein Coding	Q5UIP0	47	GC02P151409	1.51661	https://www.genecards.org/cgi-bin/carddisp.pl?gene=RIF1
NODAL	Nodal Growth Differentiation Factor	Protein Coding	Q96S42	51	GC10M070431	1.51255	https://www.genecards.org/cgi-bin/carddisp.pl?gene=NODAL
C5	Complement C5	Protein Coding	P01031	55	GC09M120933	1.50528	https://www.genecards.org/cgi-bin/carddisp.pl?gene=C5
LOC124900259	Small Nucleolar RNA SNORA70	RNA Gene		10	GC08P009553	1.50281	https://www.genecards.org/cgi-bin/carddisp.pl?gene=LOC124900259
DBNL	Drebrin Like	Protein Coding	Q9UJU6	45	GC07P044044	1.50249	https://www.genecards.org/cgi-bin/carddisp.pl?gene=DBNL
MSBP1	Minisatellite Binding Protein 1	Protein Coding		9	GC00U990213	1.49945	https://www.genecards.org/cgi-bin/carddisp.pl?gene=MSBP1
NLRP12	NLR Family Pyrin Domain Containing 12	Protein Coding	P59046	51	GC19M053793	1.49845	https://www.genecards.org/cgi-bin/carddisp.pl?gene=NLRP12
TNFAIP6	TNF Alpha Induced Protein 6	Protein Coding	P98066	49	GC02P151357	1.49838	https://www.genecards.org/cgi-bin/carddisp.pl?gene=TNFAIP6
B4GALT6	Beta-1,4-Galactosyltransferase 6	Protein Coding	Q9UBX8	47	GC18M031622	1.49667	https://www.genecards.org/cgi-bin/carddisp.pl?gene=B4GALT6
HCAR1	Hydroxycarboxylic Acid Receptor 1	Protein Coding	Q9BXC0	43	GC12M122726	1.49533	https://www.genecards.org/cgi-bin/carddisp.pl?gene=HCAR1
JCAD	Junctional Cadherin 5 Associated	Protein Coding	Q9P266	36	GC10M030012	1.49533	https://www.genecards.org/cgi-bin/carddisp.pl?gene=JCAD
CEP85L	Centrosomal Protein 85 Like	Protein Coding	Q5SZL2	45	GC06M118460	1.49188	https://www.genecards.org/cgi-bin/carddisp.pl?gene=CEP85L
APOC3	Apolipoprotein C3	Protein Coding	P02656	54	GC11P116829	1.48873	https://www.genecards.org/cgi-bin/carddisp.pl?gene=APOC3
EDN3	Endothelin 3	Protein Coding	P14138	55	GC20P059300	1.48718	https://www.genecards.org/cgi-bin/carddisp.pl?gene=EDN3
RALYL	RALY RNA Binding Protein Like	Protein Coding	Q86SE5	42	GC08P084182	1.48074	https://www.genecards.org/cgi-bin/carddisp.pl?gene=RALYL
NEDD4L	NEDD4 Like E3 Ubiquitin Protein Ligase	Protein Coding	Q96PU5	54	GC18P058044	1.47734	https://www.genecards.org/cgi-bin/carddisp.pl?gene=NEDD4L
VEGFD	Vascular Endothelial Growth Factor D	Protein Coding	O43915	49	GC0XM015345	1.46771	https://www.genecards.org/cgi-bin/carddisp.pl?gene=VEGFD
DSG3	Desmoglein 3	Protein Coding	P32926	49	GC18P031447	1.46478	https://www.genecards.org/cgi-bin/carddisp.pl?gene=DSG3
RNF41	Ring Finger Protein 41	Protein Coding	Q9H4P4	43	GC12M056202	1.46224	https://www.genecards.org/cgi-bin/carddisp.pl?gene=RNF41
NT5E	5'-Nucleotidase Ecto	Protein Coding	P21589	60	GC06P085449	1.46167	https://www.genecards.org/cgi-bin/carddisp.pl?gene=NT5E
NUDT10	Nudix Hydrolase 10	Protein Coding	Q8NFP7	40	GC0XP051332	1.45964	https://www.genecards.org/cgi-bin/carddisp.pl?gene=NUDT10
SDK1	Sidekick Cell Adhesion Molecule 1	Protein Coding	Q7Z5N4	42	GC07P010059	1.4588	https://www.genecards.org/cgi-bin/carddisp.pl?gene=SDK1
AQP3	Aquaporin 3 (Gill Blood Group)	Protein Coding	Q92482	52	GC09M033431	1.45852	https://www.genecards.org/cgi-bin/carddisp.pl?gene=AQP3
UBXN11	UBX Domain Protein 11	Protein Coding	Q5T124	43	GC01M026281	1.45707	https://www.genecards.org/cgi-bin/carddisp.pl?gene=UBXN11
FOSL2	FOS Like 2, AP-1 Transcription Factor Subunit	Protein Coding	P15408	49	GC02P028392	1.44888	https://www.genecards.org/cgi-bin/carddisp.pl?gene=FOSL2
B3GALT4	Beta-1,3-Galactosyltransferase 4	Protein Coding	O96024	47	GC06P033277	1.43798	https://www.genecards.org/cgi-bin/carddisp.pl?gene=B3GALT4
HNRNPH3	Heterogeneous Nuclear Ribonucleoprotein H3	Protein Coding	P31942	43	GC10P068331	1.43779	https://www.genecards.org/cgi-bin/carddisp.pl?gene=HNRNPH3
SPRR3	Small Proline Rich Protein 3	Protein Coding	Q9UBC9	44	GC01P153001	1.43739	https://www.genecards.org/cgi-bin/carddisp.pl?gene=SPRR3
SECISBP2	SECIS Binding Protein 2	Protein Coding	Q96T21	50	GC09P089318	1.43568	https://www.genecards.org/cgi-bin/carddisp.pl?gene=SECISBP2
ADAMTS5	ADAM Metallopeptidase With Thrombospondin Type 1 Motif 5	Protein Coding	Q9UNA0	52	GC21M026918	1.43336	https://www.genecards.org/cgi-bin/carddisp.pl?gene=ADAMTS5
EDEM2	ER Degradation Enhancing Alpha-Mannosidase Like Protein 2	Protein Coding	Q9BV94	44	GC20M035115	1.43211	https://www.genecards.org/cgi-bin/carddisp.pl?gene=EDEM2
LOC111365141	NOS2 5' Regulatory Region	Functional Element		8	GC17P027800	1.43137	https://www.genecards.org/cgi-bin/carddisp.pl?gene=LOC111365141
NFATC2	Nuclear Factor Of Activated T Cells 2	Protein Coding	Q13469	55	GC20M051386	1.42137	https://www.genecards.org/cgi-bin/carddisp.pl?gene=NFATC2
DUSP2	Dual Specificity Phosphatase 2	Protein Coding	Q05923	47	GC02M100501	1.41231	https://www.genecards.org/cgi-bin/carddisp.pl?gene=DUSP2
CCR10	C-C Motif Chemokine Receptor 10	Protein Coding	P46092	44	GC17M042678	1.40828	https://www.genecards.org/cgi-bin/carddisp.pl?gene=CCR10
MMS19	MMS19 Homolog, Cytosolic Iron-Sulfur Assembly Component	Protein Coding	Q96T76	44	GC10M097458	1.39869	https://www.genecards.org/cgi-bin/carddisp.pl?gene=MMS19
MST1	Macrophage Stimulating 1	Protein Coding	P26927	53	GC03M049683	1.39456	https://www.genecards.org/cgi-bin/carddisp.pl?gene=MST1
IK	IK Cytokine	Protein Coding	Q13123	48	GC05P150681	1.39456	https://www.genecards.org/cgi-bin/carddisp.pl?gene=IK
RDH12	Retinol Dehydrogenase 12	Protein Coding	Q96NR8	53	GC14P067701	1.39131	https://www.genecards.org/cgi-bin/carddisp.pl?gene=RDH12
LIPG	Lipase G, Endothelial Type	Protein Coding	Q9Y5X9	50	GC18P049560	1.37847	https://www.genecards.org/cgi-bin/carddisp.pl?gene=LIPG
CCDC88C	Coiled-Coil Domain Containing 88C	Protein Coding	Q9P219	47	GC14M091271	1.3754	https://www.genecards.org/cgi-bin/carddisp.pl?gene=CCDC88C
GPC4	Glypican 4	Protein Coding	O75487	51	GC0XM133300	1.37132	https://www.genecards.org/cgi-bin/carddisp.pl?gene=GPC4
EXT1	Exostosin Glycosyltransferase 1	Protein Coding	Q16394	55	GC08M117798	1.36636	https://www.genecards.org/cgi-bin/carddisp.pl?gene=EXT1
NMT1	N-Myristoyltransferase 1	Protein Coding	P30419	51	GC17P101677	1.3661	https://www.genecards.org/cgi-bin/carddisp.pl?gene=NMT1
TP53AIP1	Tumor Protein P53 Regulated Apoptosis Inducing Protein 1	Protein Coding	Q9HCN2	42	GC11M128934	1.36339	https://www.genecards.org/cgi-bin/carddisp.pl?gene=TP53AIP1
ZNF804A	Zinc Finger Protein 804A	Protein Coding	Q7Z570	44	GC02P184598	1.36248	https://www.genecards.org/cgi-bin/carddisp.pl?gene=ZNF804A
DOCK1	Dedicator Of Cytokinesis 1	Protein Coding	Q14185	53	GC10P126905	1.36241	https://www.genecards.org/cgi-bin/carddisp.pl?gene=DOCK1
MGP	Matrix Gla Protein	Protein Coding	P08493	52	GC12M028108	1.35838	https://www.genecards.org/cgi-bin/carddisp.pl?gene=MGP
F11R	F11 Receptor	Protein Coding	Q9Y624	50	GC01M160995	1.35833	https://www.genecards.org/cgi-bin/carddisp.pl?gene=F11R
MYOZ2	Myozenin 2	Protein Coding	Q9NPC6	48	GC04P119135	1.3582	https://www.genecards.org/cgi-bin/carddisp.pl?gene=MYOZ2
HAS3	Hyaluronan Synthase 3	Protein Coding	O00219	48	GC16P069083	1.35809	https://www.genecards.org/cgi-bin/carddisp.pl?gene=HAS3
CCR3	C-C Motif Chemokine Receptor 3	Protein Coding	P51677	54	GC03P055840	1.35724	https://www.genecards.org/cgi-bin/carddisp.pl?gene=CCR3
RAB6A	RAB6A, Member RAS Oncogene Family	Protein Coding	P20340	49	GC11M121508	1.35307	https://www.genecards.org/cgi-bin/carddisp.pl?gene=RAB6A
PSMF1	Proteasome Inhibitor Subunit 1	Protein Coding	Q92530	43	GC20P001113	1.35077	https://www.genecards.org/cgi-bin/carddisp.pl?gene=PSMF1
WDR77	WD Repeat Domain 77	Protein Coding	Q9BQA1	45	GC01M111439	1.34311	https://www.genecards.org/cgi-bin/carddisp.pl?gene=WDR77
FCGR2A	Fc Gamma Receptor IIa	Protein Coding	P12318	57	GC01P161505	1.34041	https://www.genecards.org/cgi-bin/carddisp.pl?gene=FCGR2A
CALCRL	Calcitonin Receptor Like Receptor	Protein Coding	Q16602	54	GC02M187341	1.33889	https://www.genecards.org/cgi-bin/carddisp.pl?gene=CALCRL
ITGB7	Integrin Subunit Beta 7	Protein Coding	P26010	50	GC12M053191	1.33784	https://www.genecards.org/cgi-bin/carddisp.pl?gene=ITGB7
NDRG4	NDRG Family Member 4	Protein Coding	Q9ULP0	45	GC16P058462	1.33769	https://www.genecards.org/cgi-bin/carddisp.pl?gene=NDRG4
PAK3	P21 (RAC1) Activated Kinase 3	Protein Coding	O75914	57	GC0XP110944	1.33092	https://www.genecards.org/cgi-bin/carddisp.pl?gene=PAK3
KPNA4	Karyopherin Subunit Alpha 4	Protein Coding	O00629	47	GC03M160494	1.33063	https://www.genecards.org/cgi-bin/carddisp.pl?gene=KPNA4
TIMP3	TIMP Metallopeptidase Inhibitor 3	Protein Coding	P35625	52	GC22P064973	1.32801	https://www.genecards.org/cgi-bin/carddisp.pl?gene=TIMP3
ANP32A	Acidic Nuclear Phosphoprotein 32 Family Member A	Protein Coding	P39687	51	GC15M068778	1.3236	https://www.genecards.org/cgi-bin/carddisp.pl?gene=ANP32A
CXCL16	C-X-C Motif Chemokine Ligand 16	Protein Coding	Q9H2A7	47	GC17M004733	1.32353	https://www.genecards.org/cgi-bin/carddisp.pl?gene=CXCL16
DOK7	Docking Protein 7	Protein Coding	Q18PE1	47	GC04P003489	1.32054	https://www.genecards.org/cgi-bin/carddisp.pl?gene=DOK7
GALK1	Galactokinase 1	Protein Coding	P51570	56	GC17M075751	1.31886	https://www.genecards.org/cgi-bin/carddisp.pl?gene=GALK1
CCL24	C-C Motif Chemokine Ligand 24	Protein Coding	O00175	47	GC07M078406	1.31542	https://www.genecards.org/cgi-bin/carddisp.pl?gene=CCL24
CHST6	Carbohydrate Sulfotransferase 6	Protein Coding	Q9GZX3	50	GC16M075472	1.31201	https://www.genecards.org/cgi-bin/carddisp.pl?gene=CHST6
SRP9	Signal Recognition Particle 9	Protein Coding	P49458	39	GC01P225777	1.3119	https://www.genecards.org/cgi-bin/carddisp.pl?gene=SRP9
KRT15	Keratin 15	Protein Coding	P19012	47	GC17M041513	1.30649	https://www.genecards.org/cgi-bin/carddisp.pl?gene=KRT15
RRAGC	Ras Related GTP Binding C	Protein Coding	Q9HB90	48	GC01M038972	1.29688	https://www.genecards.org/cgi-bin/carddisp.pl?gene=RRAGC
PROS1	Protein S	Protein Coding	P07225	57	GC03M093873	1.2957	https://www.genecards.org/cgi-bin/carddisp.pl?gene=PROS1
ETV1	ETS Variant Transcription Factor 1	Protein Coding	P50549	52	GC07M013891	1.29487	https://www.genecards.org/cgi-bin/carddisp.pl?gene=ETV1
ILRUN	Inflammation And Lipid Regulator With UBA-Like And NBR1-Like Domains	Protein Coding	Q9H6K1	40	GC06M092122	1.29084	https://www.genecards.org/cgi-bin/carddisp.pl?gene=ILRUN
SUCLG2	Succinate-CoA Ligase GDP-Forming Subunit Beta	Protein Coding	Q96I99	49	GC03M067358	1.29058	https://www.genecards.org/cgi-bin/carddisp.pl?gene=SUCLG2
PROX1	Prospero Homeobox 1	Protein Coding	Q92786	51	GC01P213983	1.28729	https://www.genecards.org/cgi-bin/carddisp.pl?gene=PROX1
PCSK1	Proprotein Convertase Subtilisin/Kexin Type 1	Protein Coding	P29120	58	GC05M096391	1.28566	https://www.genecards.org/cgi-bin/carddisp.pl?gene=PCSK1
KPNA1	Karyopherin Subunit Alpha 1	Protein Coding	P52294	51	GC03M122421	1.28421	https://www.genecards.org/cgi-bin/carddisp.pl?gene=KPNA1
BFSP2	Beaded Filament Structural Protein 2	Protein Coding	Q13515	48	GC03P138146	1.27466	https://www.genecards.org/cgi-bin/carddisp.pl?gene=BFSP2
EXPH5	Exophilin 5	Protein Coding	Q8NEV8	44	GC11M108505	1.27466	https://www.genecards.org/cgi-bin/carddisp.pl?gene=EXPH5
ZAP70	Zeta Chain Of T Cell Receptor Associated Protein Kinase 70	Protein Coding	P43403	59	GC02P097899	1.2742	https://www.genecards.org/cgi-bin/carddisp.pl?gene=ZAP70
ARHGAP18	Rho GTPase Activating Protein 18	Protein Coding	Q8N392	45	GC06M129576	1.2742	https://www.genecards.org/cgi-bin/carddisp.pl?gene=ARHGAP18
CAPNS1	Calpain Small Subunit 1	Protein Coding	P04632	48	GC19P102974	1.26893	https://www.genecards.org/cgi-bin/carddisp.pl?gene=CAPNS1
GP5	Glycoprotein V Platelet	Protein Coding	P40197	49	GC03M194395	1.26667	https://www.genecards.org/cgi-bin/carddisp.pl?gene=GP5
PPIP5K2	Diphosphoinositol Pentakisphosphate Kinase 2	Protein Coding	O43314	48	GC05P103120	1.26602	https://www.genecards.org/cgi-bin/carddisp.pl?gene=PPIP5K2
BIN1	Bridging Integrator 1	Protein Coding	O00499	55	GC02M127048	1.26418	https://www.genecards.org/cgi-bin/carddisp.pl?gene=BIN1
TAGLN2	Transgelin 2	Protein Coding	P37802	48	GC01M159918	1.26385	https://www.genecards.org/cgi-bin/carddisp.pl?gene=TAGLN2
ACTR3	Actin Related Protein 3	Protein Coding	P61158	48	GC02P113889	1.25939	https://www.genecards.org/cgi-bin/carddisp.pl?gene=ACTR3
VCAN	Versican	Protein Coding	P13611	55	GC05P083471	1.2577	https://www.genecards.org/cgi-bin/carddisp.pl?gene=VCAN
HMCES	5-Hydroxymethylcytosine Binding, ES Cell Specific	Protein Coding	Q96FZ2	40	GC03P129278	1.24527	https://www.genecards.org/cgi-bin/carddisp.pl?gene=HMCES
GOT1	Glutamic-Oxaloacetic Transaminase 1	Protein Coding	P17174	52	GC10M099396	1.24499	https://www.genecards.org/cgi-bin/carddisp.pl?gene=GOT1
LIMS2	LIM Zinc Finger Domain Containing 2	Protein Coding	Q7Z4I7	49	GC02M127638	1.24295	https://www.genecards.org/cgi-bin/carddisp.pl?gene=LIMS2
OPCML	Opioid Binding Protein/Cell Adhesion Molecule Like	Protein Coding	Q14982	51	GC11M132405	1.23773	https://www.genecards.org/cgi-bin/carddisp.pl?gene=OPCML
MINPP1	Multiple Inositol-Polyphosphate Phosphatase 1	Protein Coding	Q9UNW1	53	GC10P087504	1.23263	https://www.genecards.org/cgi-bin/carddisp.pl?gene=MINPP1
ELOA	Elongin A	Protein Coding	Q14241	45	GC01P034373	1.23263	https://www.genecards.org/cgi-bin/carddisp.pl?gene=ELOA
COX11	Cytochrome C Oxidase Copper Chaperone COX11	Protein Coding	Q9Y6N1	47	GC17M054951	1.23206	https://www.genecards.org/cgi-bin/carddisp.pl?gene=COX11
GNAI1	G Protein Subunit Alpha I1	Protein Coding	P63096	55	GC07P084531	1.22804	https://www.genecards.org/cgi-bin/carddisp.pl?gene=GNAI1
SNORD13	Small Nucleolar RNA, C/D Box 13	RNA Gene		18	GC08P033514	1.22252	https://www.genecards.org/cgi-bin/carddisp.pl?gene=SNORD13
ITGA3	Integrin Subunit Alpha 3	Protein Coding	P26006	56	GC17P050055	1.2196	https://www.genecards.org/cgi-bin/carddisp.pl?gene=ITGA3
MUC5B	Mucin 5B, Oligomeric Mucus/Gel-Forming	Protein Coding	Q9HC84	51	GC11P007419	1.21934	https://www.genecards.org/cgi-bin/carddisp.pl?gene=MUC5B
DIO2	Iodothyronine Deiodinase 2	Protein Coding	Q92813	48	GC14M080197	1.21763	https://www.genecards.org/cgi-bin/carddisp.pl?gene=DIO2
ICAM2	Intercellular Adhesion Molecule 2	Protein Coding	P13598	52	GC17M064002	1.21468	https://www.genecards.org/cgi-bin/carddisp.pl?gene=ICAM2
MIR512-1	MicroRNA 512-1	RNA Gene		22	GC19P103665	1.21144	https://www.genecards.org/cgi-bin/carddisp.pl?gene=MIR512-1
CTNND2	Catenin Delta 2	Protein Coding	Q9UQB3	51	GC05M010971	1.21138	https://www.genecards.org/cgi-bin/carddisp.pl?gene=CTNND2
PDLIM7	PDZ And LIM Domain 7	Protein Coding	Q9NR12	49	GC05M177483	1.20872	https://www.genecards.org/cgi-bin/carddisp.pl?gene=PDLIM7
ADGRE5	Adhesion G Protein-Coupled Receptor E5	Protein Coding	P48960	52	GC19P102536	1.20529	https://www.genecards.org/cgi-bin/carddisp.pl?gene=ADGRE5
SLC44A2	Solute Carrier Family 44 Member 2 (CTL2 Blood Group)	Protein Coding	Q8IWA5	48	GC19P010602	1.20256	https://www.genecards.org/cgi-bin/carddisp.pl?gene=SLC44A2
RFK	Riboflavin Kinase	Protein Coding	Q969G6	48	GC09M076385	1.20035	https://www.genecards.org/cgi-bin/carddisp.pl?gene=RFK
EXT2	Exostosin Glycosyltransferase 2	Protein Coding	Q93063	54	GC11P044095	1.19587	https://www.genecards.org/cgi-bin/carddisp.pl?gene=EXT2
PCDH15	Protocadherin Related 15	Protein Coding	Q96QU1	51	GC10M053802	1.19199	https://www.genecards.org/cgi-bin/carddisp.pl?gene=PCDH15
RAB27A	RAB27A, Member RAS Oncogene Family	Protein Coding	P51159	56	GC15M055202	1.19001	https://www.genecards.org/cgi-bin/carddisp.pl?gene=RAB27A
SNX1	Sorting Nexin 1	Protein Coding	Q13596	48	GC15P064094	1.19001	https://www.genecards.org/cgi-bin/carddisp.pl?gene=SNX1
NADK	NAD Kinase	Protein Coding	O95544	50	GC01M001751	1.18674	https://www.genecards.org/cgi-bin/carddisp.pl?gene=NADK
RCOR1	REST Corepressor 1	Protein Coding	Q9UKL0	50	GC14P102592	1.18612	https://www.genecards.org/cgi-bin/carddisp.pl?gene=RCOR1
C1QA	Complement C1q A Chain	Protein Coding	P02745	55	GC01P034295	1.18574	https://www.genecards.org/cgi-bin/carddisp.pl?gene=C1QA
GNA13	G Protein Subunit Alpha 13	Protein Coding	Q14344	51	GC17M065009	1.18384	https://www.genecards.org/cgi-bin/carddisp.pl?gene=GNA13
GTF3C2	General Transcription Factor IIIC Subunit 2	Protein Coding	Q8WUA4	42	GC02M027325	1.17404	https://www.genecards.org/cgi-bin/carddisp.pl?gene=GTF3C2
LRPAP1	LDL Receptor Related Protein Associated Protein 1	Protein Coding	P30533	52	GC04M004636	1.17068	https://www.genecards.org/cgi-bin/carddisp.pl?gene=LRPAP1
ARPC1B	Actin Related Protein 2/3 Complex Subunit 1B	Protein Coding	O15143	50	GC07P099374	1.1697	https://www.genecards.org/cgi-bin/carddisp.pl?gene=ARPC1B
ZBTB46	Zinc Finger And BTB Domain Containing 46	Protein Coding	Q86UZ6	39	GC20M063743	1.15798	https://www.genecards.org/cgi-bin/carddisp.pl?gene=ZBTB46
IL18R1	Interleukin 18 Receptor 1	Protein Coding	Q13478	52	GC02P102311	1.15575	https://www.genecards.org/cgi-bin/carddisp.pl?gene=IL18R1
KDM5A	Lysine Demethylase 5A	Protein Coding	P29375	51	GC12M000280	1.14874	https://www.genecards.org/cgi-bin/carddisp.pl?gene=KDM5A
MIR124-1HG	MIR124-1 Host Gene	RNA Gene		22	GC08M010385	1.14211	https://www.genecards.org/cgi-bin/carddisp.pl?gene=MIR124-1HG
TUBB2B	Tubulin Beta 2B Class IIb	Protein Coding	Q9BVA1	52	GC06M003684	1.14149	https://www.genecards.org/cgi-bin/carddisp.pl?gene=TUBB2B
MBOAT7	Membrane Bound O-Acyltransferase Domain Containing 7	Protein Coding	Q96N66	47	GC19M054173	1.13807	https://www.genecards.org/cgi-bin/carddisp.pl?gene=MBOAT7
RARG	Retinoic Acid Receptor Gamma	Protein Coding	P13631	56	GC12M053210	1.13747	https://www.genecards.org/cgi-bin/carddisp.pl?gene=RARG
SRD5A1	Steroid 5 Alpha-Reductase 1	Protein Coding	P18405	52	GC05P006633	1.13042	https://www.genecards.org/cgi-bin/carddisp.pl?gene=SRD5A1
GNA11	G Protein Subunit Alpha 11	Protein Coding	P29992	55	GC19P003094	1.12866	https://www.genecards.org/cgi-bin/carddisp.pl?gene=GNA11
NT5DC2	5'-Nucleotidase Domain Containing 2	Protein Coding	Q9H857	42	GC03M052524	1.12789	https://www.genecards.org/cgi-bin/carddisp.pl?gene=NT5DC2
TXLNA	Taxilin Alpha	Protein Coding	P40222	44	GC01P032179	1.1191	https://www.genecards.org/cgi-bin/carddisp.pl?gene=TXLNA
NHP2	NHP2 Ribonucleoprotein	Protein Coding	Q9NX24	53	GC05M178149	1.11525	https://www.genecards.org/cgi-bin/carddisp.pl?gene=NHP2
JAM3	Junctional Adhesion Molecule 3	Protein Coding	Q9BX67	51	GC11P134068	1.11525	https://www.genecards.org/cgi-bin/carddisp.pl?gene=JAM3
BEST1	Bestrophin 1	Protein Coding	O76090	51	GC11P061949	1.11301	https://www.genecards.org/cgi-bin/carddisp.pl?gene=BEST1
TRAF4	TNF Receptor Associated Factor 4	Protein Coding	Q9BUZ4	50	GC17P101048	1.11214	https://www.genecards.org/cgi-bin/carddisp.pl?gene=TRAF4
UTP18	UTP18 Small Subunit Processome Component	Protein Coding	Q9Y5J1	40	GC17P051260	1.11154	https://www.genecards.org/cgi-bin/carddisp.pl?gene=UTP18
CCNH	Cyclin H	Protein Coding	P51946	54	GC05M087311	1.11072	https://www.genecards.org/cgi-bin/carddisp.pl?gene=CCNH
BGN	Biglycan	Protein Coding	P21810	53	GC0XP153494	1.10106	https://www.genecards.org/cgi-bin/carddisp.pl?gene=BGN
KDM4B	Lysine Demethylase 4B	Protein Coding	O94953	53	GC19P004969	1.10038	https://www.genecards.org/cgi-bin/carddisp.pl?gene=KDM4B
NARS1	Asparaginyl-TRNA Synthetase 1	Protein Coding	O43776	52	GC18M057601	1.09499	https://www.genecards.org/cgi-bin/carddisp.pl?gene=NARS1
NELFA	Negative Elongation Factor Complex Member A	Protein Coding	Q9H3P2	47	GC04M004586	1.09499	https://www.genecards.org/cgi-bin/carddisp.pl?gene=NELFA
HCG18	HLA Complex Group 18	RNA Gene		18	GC06M090642	1.09472	https://www.genecards.org/cgi-bin/carddisp.pl?gene=HCG18
MORF4L1	Mortality Factor 4 Like 1	Protein Coding	Q9UBU8	48	GC15P078810	1.09147	https://www.genecards.org/cgi-bin/carddisp.pl?gene=MORF4L1
SRSF10	Serine And Arginine Rich Splicing Factor 10	Protein Coding	O75494	43	GC01M023964	1.08742	https://www.genecards.org/cgi-bin/carddisp.pl?gene=SRSF10
HOXB9	Homeobox B9	Protein Coding	P17482	45	GC17M048621	1.08601	https://www.genecards.org/cgi-bin/carddisp.pl?gene=HOXB9
LINCMD1	Long Intergenic Non-Protein Coding RNA, Muscle Differentiation 1	RNA Gene		21	GC06M052146	1.08601	https://www.genecards.org/cgi-bin/carddisp.pl?gene=LINCMD1
PAM	Peptidylglycine Alpha-Amidating Monooxygenase	Protein Coding	P19021	51	GC05P102753	1.08555	https://www.genecards.org/cgi-bin/carddisp.pl?gene=PAM
FGFR4	Fibroblast Growth Factor Receptor 4	Protein Coding	P22455	60	GC05P177086	1.08341	https://www.genecards.org/cgi-bin/carddisp.pl?gene=FGFR4
RGS10	Regulator Of G Protein Signaling 10	Protein Coding	O43665	49	GC10M119499	1.08014	https://www.genecards.org/cgi-bin/carddisp.pl?gene=RGS10
NDP	Norrin Cystine Knot Growth Factor NDP	Protein Coding	Q00604	50	GC0XM043948	1.07326	https://www.genecards.org/cgi-bin/carddisp.pl?gene=NDP
COL17A1	Collagen Type XVII Alpha 1 Chain	Protein Coding	Q9UMD9	52	GC10M104031	1.06876	https://www.genecards.org/cgi-bin/carddisp.pl?gene=COL17A1
PHPT1	Phosphohistidine Phosphatase 1	Protein Coding	Q9NRX4	43	GC09P136848	1.06874	https://www.genecards.org/cgi-bin/carddisp.pl?gene=PHPT1
F2RL2	Coagulation Factor II Thrombin Receptor Like 2	Protein Coding	O00254	48	GC05M076615	1.06743	https://www.genecards.org/cgi-bin/carddisp.pl?gene=F2RL2
EPB41L2	Erythrocyte Membrane Protein Band 4.1 Like 2	Protein Coding	O43491	47	GC06M130820	1.06614	https://www.genecards.org/cgi-bin/carddisp.pl?gene=EPB41L2
NOG	Noggin	Protein Coding	Q13253	56	GC17P056593	1.06395	https://www.genecards.org/cgi-bin/carddisp.pl?gene=NOG
ITGA1	Integrin Subunit Alpha 1	Protein Coding	P56199	52	GC05P052788	1.05869	https://www.genecards.org/cgi-bin/carddisp.pl?gene=ITGA1
BST2	Bone Marrow Stromal Cell Antigen 2	Protein Coding	Q10589	48	GC19M088311	1.05869	https://www.genecards.org/cgi-bin/carddisp.pl?gene=BST2
POMGNT2	Protein O-Linked Mannose N-Acetylglucosaminyltransferase 2 (Beta 1,4-)	Protein Coding	Q8NAT1	47	GC03M043121	1.05521	https://www.genecards.org/cgi-bin/carddisp.pl?gene=POMGNT2
VPS13A	Vacuolar Protein Sorting 13 Homolog A	Protein Coding	Q96RL7	50	GC09P077177	1.05513	https://www.genecards.org/cgi-bin/carddisp.pl?gene=VPS13A
KAZN	Kazrin, Periplakin Interacting Protein	Protein Coding	Q674X7	38	GC01P014816	1.05069	https://www.genecards.org/cgi-bin/carddisp.pl?gene=KAZN
ALDH16A1	Aldehyde Dehydrogenase 16 Family Member A1	Protein Coding	Q8IZ83	43	GC19P049453	1.04983	https://www.genecards.org/cgi-bin/carddisp.pl?gene=ALDH16A1
GPR68	G Protein-Coupled Receptor 68	Protein Coding	Q15743	50	GC14M091232	1.04765	https://www.genecards.org/cgi-bin/carddisp.pl?gene=GPR68
MIR181B1	MicroRNA 181b-1	RNA Gene		27	GC01M198858	1.04233	https://www.genecards.org/cgi-bin/carddisp.pl?gene=MIR181B1
MUC4	Mucin 4, Cell Surface Associated	Protein Coding	Q99102	48	GC03M195746	1.0375	https://www.genecards.org/cgi-bin/carddisp.pl?gene=MUC4
B3GAT1	Beta-1,3-Glucuronyltransferase 1	Protein Coding	Q9P2W7	52	GC11M134378	1.03551	https://www.genecards.org/cgi-bin/carddisp.pl?gene=B3GAT1
ALDOC	Aldolase, Fructose-Bisphosphate C	Protein Coding	P09972	43	GC17M071096	1.0349	https://www.genecards.org/cgi-bin/carddisp.pl?gene=ALDOC
CCR1	C-C Motif Chemokine Receptor 1	Protein Coding	P32246	51	GC03M046218	1.03213	https://www.genecards.org/cgi-bin/carddisp.pl?gene=CCR1
MGLL	Monoglyceride Lipase	Protein Coding	Q99685	51	GC03M127689	1.03135	https://www.genecards.org/cgi-bin/carddisp.pl?gene=MGLL
EHD1	EH Domain Containing 1	Protein Coding	Q9H4M9	48	GC11M121151	1.03135	https://www.genecards.org/cgi-bin/carddisp.pl?gene=EHD1
TLN2	Talin 2	Protein Coding	Q9Y4G6	48	GC15P062390	1.03135	https://www.genecards.org/cgi-bin/carddisp.pl?gene=TLN2
VASH1	Vasohibin 1	Protein Coding	Q7L8A9	43	GC14P076761	1.03135	https://www.genecards.org/cgi-bin/carddisp.pl?gene=VASH1
CXCL11	C-X-C Motif Chemokine Ligand 11	Protein Coding	O14625	49	GC04M076033	1.02839	https://www.genecards.org/cgi-bin/carddisp.pl?gene=CXCL11
MASP1	MBL Associated Serine Protease 1	Protein Coding	P48740	56	GC03M187216	1.02579	https://www.genecards.org/cgi-bin/carddisp.pl?gene=MASP1
MIR3064	MicroRNA 3064	RNA Gene		15	GC17M064500	1.02572	https://www.genecards.org/cgi-bin/carddisp.pl?gene=MIR3064
CLCN4	Chloride Voltage-Gated Channel 4	Protein Coding	P51793	49	GC0XP010156	1.02482	https://www.genecards.org/cgi-bin/carddisp.pl?gene=CLCN4
ANGPTL2	Angiopoietin Like 2	Protein Coding	Q9UKU9	43	GC09M127087	1.02375	https://www.genecards.org/cgi-bin/carddisp.pl?gene=ANGPTL2
RNF114	Ring Finger Protein 114	Protein Coding	Q9Y508	42	GC20P049936	1.02375	https://www.genecards.org/cgi-bin/carddisp.pl?gene=RNF114
IVD	Isovaleryl-CoA Dehydrogenase	Protein Coding	P26440	51	GC15P040405	1.01913	https://www.genecards.org/cgi-bin/carddisp.pl?gene=IVD
UBXN2B	UBX Domain Protein 2B	Protein Coding	Q14CS0	38	GC08P058411	1.01668	https://www.genecards.org/cgi-bin/carddisp.pl?gene=UBXN2B
GPD2	Glycerol-3-Phosphate Dehydrogenase 2	Protein Coding	P43304	55	GC02P156408	1.01516	https://www.genecards.org/cgi-bin/carddisp.pl?gene=GPD2
FUT4	Fucosyltransferase 4	Protein Coding	P22083	47	GC11P094544	1.01157	https://www.genecards.org/cgi-bin/carddisp.pl?gene=FUT4
OSM	Oncostatin M	Protein Coding	P13725	51	GC22M030262	1.00452	https://www.genecards.org/cgi-bin/carddisp.pl?gene=OSM
LRP8	LDL Receptor Related Protein 8	Protein Coding	Q14114	51	GC01M053243	1.00157	https://www.genecards.org/cgi-bin/carddisp.pl?gene=LRP8
LINC00092	Long Intergenic Non-Protein Coding RNA 92	RNA Gene		25	GC09M107697	1.00031	https://www.genecards.org/cgi-bin/carddisp.pl?gene=LINC00092
PKHD1	PKHD1 Ciliary IPT Domain Containing Fibrocystin/Polyductin	Protein Coding	P08F94	47	GC06M091062	1.00019	https://www.genecards.org/cgi-bin/carddisp.pl?gene=PKHD1
ANPEP	Alanyl Aminopeptidase, Membrane	Protein Coding	P15144	58	GC15M089784	1.00009	https://www.genecards.org/cgi-bin/carddisp.pl?gene=ANPEP
ZDHHC3	Zinc Finger DHHC-Type Palmitoyltransferase 3	Protein Coding	Q9NYG2	42	GC03M044915	1.00009	https://www.genecards.org/cgi-bin/carddisp.pl?gene=ZDHHC3
PKN2	Protein Kinase N2	Protein Coding	Q16513	52	GC01P088684	0.987453	https://www.genecards.org/cgi-bin/carddisp.pl?gene=PKN2
DNAJC11	DnaJ Heat Shock Protein Family (Hsp40) Member C11	Protein Coding	Q9NVH1	45	GC01M006634	0.987453	https://www.genecards.org/cgi-bin/carddisp.pl?gene=DNAJC11
ADAMTS9-AS2	ADAMTS9 Antisense RNA 2	RNA Gene		25	GC03P064671	0.987453	https://www.genecards.org/cgi-bin/carddisp.pl?gene=ADAMTS9-AS2
TGM5	Transglutaminase 5	Protein Coding	O43548	49	GC15M044680	0.986863	https://www.genecards.org/cgi-bin/carddisp.pl?gene=TGM5
LOC130001334	ATAC-STARR-Seq Lymphoblastoid Silent Region 19628	Functional Element		8	GC08P146789	0.986863	https://www.genecards.org/cgi-bin/carddisp.pl?gene=LOC130001334
LOC130001338	ATAC-STARR-Seq Lymphoblastoid Active Region 28078	Functional Element		8	GC08P146793	0.986863	https://www.genecards.org/cgi-bin/carddisp.pl?gene=LOC130001338
LOC130001339	ATAC-STARR-Seq Lymphoblastoid Silent Region 19631	Functional Element		6	GC08P146794	0.986863	https://www.genecards.org/cgi-bin/carddisp.pl?gene=LOC130001339
LOC121331314	Sharpr-MPRA Regulatory Region 8265	Functional Element		5	GC08P146515	0.986863	https://www.genecards.org/cgi-bin/carddisp.pl?gene=LOC121331314
LOC130001337	ATAC-STARR-Seq Lymphoblastoid Silent Region 19630	Functional Element		5	GC08P146792	0.986863	https://www.genecards.org/cgi-bin/carddisp.pl?gene=LOC130001337
LOC130001340	ATAC-STARR-Seq Lymphoblastoid Active Region 28079	Functional Element		5	GC08P146795	0.986863	https://www.genecards.org/cgi-bin/carddisp.pl?gene=LOC130001340
LOC130001341	ATAC-STARR-Seq Lymphoblastoid Silent Region 19632	Functional Element		5	GC08P146796	0.986863	https://www.genecards.org/cgi-bin/carddisp.pl?gene=LOC130001341
LOC130001342	ATAC-STARR-Seq Lymphoblastoid Silent Region 19633	Functional Element		5	GC08P146797	0.986863	https://www.genecards.org/cgi-bin/carddisp.pl?gene=LOC130001342
LOC130001343	ATAC-STARR-Seq Lymphoblastoid Active Region 28080	Functional Element		5	GC08P146798	0.986863	https://www.genecards.org/cgi-bin/carddisp.pl?gene=LOC130001343
LOC130001344	ATAC-STARR-Seq Lymphoblastoid Silent Region 19634	Functional Element		5	GC08P146799	0.986863	https://www.genecards.org/cgi-bin/carddisp.pl?gene=LOC130001344
PLTP	Phospholipid Transfer Protein	Protein Coding	P55058	53	GC20M045898	0.985967	https://www.genecards.org/cgi-bin/carddisp.pl?gene=PLTP
MEAF6	MYST/Esa1 Associated Factor 6	Protein Coding	Q9HAF1	43	GC01M037489	0.985644	https://www.genecards.org/cgi-bin/carddisp.pl?gene=MEAF6
ITPKC	Inositol-Trisphosphate 3-Kinase C	Protein Coding	Q96DU7	51	GC19P103107	0.984853	https://www.genecards.org/cgi-bin/carddisp.pl?gene=ITPKC
GPRC6A	G Protein-Coupled Receptor Class C Group 6 Member A	Protein Coding	Q5T6X5	42	GC06M116793	0.982836	https://www.genecards.org/cgi-bin/carddisp.pl?gene=GPRC6A
ALMS1	ALMS1 Centrosome And Basal Body Associated Protein	Protein Coding	Q8TCU4	49	GC02P073385	0.973815	https://www.genecards.org/cgi-bin/carddisp.pl?gene=ALMS1
LMOD1	Leiomodin 1	Protein Coding	P29536	48	GC01M201896	0.970723	https://www.genecards.org/cgi-bin/carddisp.pl?gene=LMOD1
EYA2	EYA Transcriptional Coactivator And Phosphatase 2	Protein Coding	O00167	45	GC20P046894	0.965113	https://www.genecards.org/cgi-bin/carddisp.pl?gene=EYA2
NPR3	Natriuretic Peptide Receptor 3	Protein Coding	P17342	53	GC05P032689	0.963504	https://www.genecards.org/cgi-bin/carddisp.pl?gene=NPR3
SPRED2	Sprouty Related EVH1 Domain Containing 2	Protein Coding	Q7Z698	49	GC02M065307	0.963504	https://www.genecards.org/cgi-bin/carddisp.pl?gene=SPRED2
PEX1	Peroxisomal Biogenesis Factor 1	Protein Coding	O43933	53	GC07M092487	0.960112	https://www.genecards.org/cgi-bin/carddisp.pl?gene=PEX1
ATP2B1	ATPase Plasma Membrane Ca2+ Transporting 1	Protein Coding	P20020	52	GC12M089588	0.960112	https://www.genecards.org/cgi-bin/carddisp.pl?gene=ATP2B1
DHPS	Deoxyhypusine Synthase	Protein Coding	P49366	51	GC19M019582	0.960112	https://www.genecards.org/cgi-bin/carddisp.pl?gene=DHPS
C1S	Complement C1s	Protein Coding	P09871	56	GC12P035969	0.957522	https://www.genecards.org/cgi-bin/carddisp.pl?gene=C1S
LAMB2	Laminin Subunit Beta 2	Protein Coding	P55268	55	GC03M049121	0.955971	https://www.genecards.org/cgi-bin/carddisp.pl?gene=LAMB2
KCNK18	Potassium Two Pore Domain Channel Subfamily K Member 18	Protein Coding	Q7Z418	48	GC10P117197	0.955067	https://www.genecards.org/cgi-bin/carddisp.pl?gene=KCNK18
EPS15	Epidermal Growth Factor Receptor Pathway Substrate 15	Protein Coding	P42566	53	GC01M051354	0.953464	https://www.genecards.org/cgi-bin/carddisp.pl?gene=EPS15
NOSIP	Nitric Oxide Synthase Interacting Protein	Protein Coding	Q9Y314	42	GC19M049555	0.949255	https://www.genecards.org/cgi-bin/carddisp.pl?gene=NOSIP
XS	X-Linked Suppressor Of LU Antigens	Genetic Locus		4	GC0XU990239	0.948833	https://www.genecards.org/cgi-bin/carddisp.pl?gene=XS
CHST11	Carbohydrate Sulfotransferase 11	Protein Coding	Q9NPF2	51	GC12P104455	0.948806	https://www.genecards.org/cgi-bin/carddisp.pl?gene=CHST11
MERTK	MER Proto-Oncogene, Tyrosine Kinase	Protein Coding	Q12866	59	GC02P111898	0.945152	https://www.genecards.org/cgi-bin/carddisp.pl?gene=MERTK
CSNK1G2	Casein Kinase 1 Gamma 2	Protein Coding	P78368	50	GC19P001941	0.945152	https://www.genecards.org/cgi-bin/carddisp.pl?gene=CSNK1G2
MAP7D1	MAP7 Domain Containing 1	Protein Coding	Q3KQU3	37	GC01P036155	0.945152	https://www.genecards.org/cgi-bin/carddisp.pl?gene=MAP7D1
PYGB	Glycogen Phosphorylase B	Protein Coding	P11216	50	GC20P025248	0.942743	https://www.genecards.org/cgi-bin/carddisp.pl?gene=PYGB
DHH	Desert Hedgehog Signaling Molecule	Protein Coding	O43323	51	GC12M050987	0.94156	https://www.genecards.org/cgi-bin/carddisp.pl?gene=DHH
NEK8	NIMA Related Kinase 8	Protein Coding	Q86SG6	49	GC17P028725	0.94156	https://www.genecards.org/cgi-bin/carddisp.pl?gene=NEK8
WASF2	WASP Family Member 2	Protein Coding	Q9Y6W5	49	GC01M027404	0.93939	https://www.genecards.org/cgi-bin/carddisp.pl?gene=WASF2
RAPGEF1	Rap Guanine Nucleotide Exchange Factor 1	Protein Coding	Q13905	49	GC09M131576	0.938826	https://www.genecards.org/cgi-bin/carddisp.pl?gene=RAPGEF1
CLEC1B	C-Type Lectin Domain Family 1 Member B	Protein Coding	Q9P126	47	GC12M028033	0.935184	https://www.genecards.org/cgi-bin/carddisp.pl?gene=CLEC1B
ITFG2	Integrin Alpha FG-GAP Repeat Containing 2	Protein Coding	Q969R8	36	GC12P002812	0.935184	https://www.genecards.org/cgi-bin/carddisp.pl?gene=ITFG2
CD81	CD81 Molecule	Protein Coding	P60033	55	GC11P007480	0.93311	https://www.genecards.org/cgi-bin/carddisp.pl?gene=CD81
TAPBP	TAP Binding Protein	Protein Coding	O15533	52	GC06M033299	0.929079	https://www.genecards.org/cgi-bin/carddisp.pl?gene=TAPBP
CXCR6	C-X-C Motif Chemokine Receptor 6	Protein Coding	O00574	47	GC03P055835	0.929079	https://www.genecards.org/cgi-bin/carddisp.pl?gene=CXCR6
GTF3C5	General Transcription Factor IIIC Subunit 5	Protein Coding	Q9Y5Q8	43	GC09P133030	0.929079	https://www.genecards.org/cgi-bin/carddisp.pl?gene=GTF3C5
PPP4R1	Protein Phosphatase 4 Regulatory Subunit 1	Protein Coding	Q8TF05	42	GC18M009546	0.929079	https://www.genecards.org/cgi-bin/carddisp.pl?gene=PPP4R1
DHX57	DExH-Box Helicase 57	Protein Coding	Q6P158	40	GC02M038797	0.929079	https://www.genecards.org/cgi-bin/carddisp.pl?gene=DHX57
PLAC4	Placenta Enriched 4	RNA Gene	Q8WY50	31	GC21M041176	0.929079	https://www.genecards.org/cgi-bin/carddisp.pl?gene=PLAC4
CCL28	C-C Motif Chemokine Ligand 28	Protein Coding	Q9NRJ3	45	GC05M043356	0.926052	https://www.genecards.org/cgi-bin/carddisp.pl?gene=CCL28
ARF1	ADP Ribosylation Factor 1	Protein Coding	P84077	54	GC01P228082	0.922746	https://www.genecards.org/cgi-bin/carddisp.pl?gene=ARF1
CHRM1	Cholinergic Receptor Muscarinic 1	Protein Coding	P11229	54	GC11M121089	0.918948	https://www.genecards.org/cgi-bin/carddisp.pl?gene=CHRM1
SEZ6L2	Seizure Related 6 Homolog Like 2	Protein Coding	Q6UXD5	47	GC16M043221	0.91553	https://www.genecards.org/cgi-bin/carddisp.pl?gene=SEZ6L2
SSTR2	Somatostatin Receptor 2	Protein Coding	P30874	55	GC17P073165	0.911601	https://www.genecards.org/cgi-bin/carddisp.pl?gene=SSTR2
CEP250	Centrosomal Protein 250	Protein Coding	Q9BV73	49	GC20P035455	0.911601	https://www.genecards.org/cgi-bin/carddisp.pl?gene=CEP250
IDI1	Isopentenyl-Diphosphate Delta Isomerase 1	Protein Coding	Q13907	49	GC10M001039	0.911601	https://www.genecards.org/cgi-bin/carddisp.pl?gene=IDI1
ZMIZ1	Zinc Finger MIZ-Type Containing 1	Protein Coding	Q9ULJ6	49	GC10P079068	0.911601	https://www.genecards.org/cgi-bin/carddisp.pl?gene=ZMIZ1
KCMF1	Potassium Channel Modulatory Factor 1	Protein Coding	Q9P0J7	43	GC02P084971	0.911601	https://www.genecards.org/cgi-bin/carddisp.pl?gene=KCMF1
MIR4734	MicroRNA 4734	RNA Gene		14	GC17M038702	0.911601	https://www.genecards.org/cgi-bin/carddisp.pl?gene=MIR4734
MED12L	Mediator Complex Subunit 12L	Protein Coding	Q86YW9	47	GC03P151085	0.909405	https://www.genecards.org/cgi-bin/carddisp.pl?gene=MED12L
ATL1	Atlastin GTPase 1	Protein Coding	Q8WXF7	50	GC14P050532	0.906581	https://www.genecards.org/cgi-bin/carddisp.pl?gene=ATL1
ZXDC	ZXD Family Zinc Finger C	Protein Coding	Q2QGD7	43	GC03M126437	0.90086	https://www.genecards.org/cgi-bin/carddisp.pl?gene=ZXDC
SPN	Sialophorin	Protein Coding	P16150	48	GC16P029662	0.893999	https://www.genecards.org/cgi-bin/carddisp.pl?gene=SPN
IPMK	Inositol Polyphosphate Multikinase	Protein Coding	Q8NFU5	41	GC10M058191	0.89287	https://www.genecards.org/cgi-bin/carddisp.pl?gene=IPMK
TMEM94	Transmembrane Protein 94	Protein Coding	Q12767	44	GC17P102411	0.892268	https://www.genecards.org/cgi-bin/carddisp.pl?gene=TMEM94
KRT23	Keratin 23	Protein Coding	Q9C075	43	GC17M040922	0.892268	https://www.genecards.org/cgi-bin/carddisp.pl?gene=KRT23
HERC1	HECT And RLD Domain Containing E3 Ubiquitin Protein Ligase Family Member 1	Protein Coding	Q15751	47	GC15M063608	0.881608	https://www.genecards.org/cgi-bin/carddisp.pl?gene=HERC1
STX2	Syntaxin 2	Protein Coding	P32856	45	GC12M130789	0.880635	https://www.genecards.org/cgi-bin/carddisp.pl?gene=STX2
PIWIL2	Piwi Like RNA-Mediated Gene Silencing 2	Protein Coding	Q8TC59	44	GC08P022275	0.880387	https://www.genecards.org/cgi-bin/carddisp.pl?gene=PIWIL2
MMADHC	Metabolism Of Cobalamin Associated D	Protein Coding	Q9H3L0	50	GC02M149569	0.872659	https://www.genecards.org/cgi-bin/carddisp.pl?gene=MMADHC
HSD17B13	Hydroxysteroid 17-Beta Dehydrogenase 13	Protein Coding	Q7Z5P4	47	GC04M087303	0.870324	https://www.genecards.org/cgi-bin/carddisp.pl?gene=HSD17B13
EEFSEC	Eukaryotic Elongation Factor, Selenocysteine-TRNA Specific	Protein Coding	P57772	45	GC03P128153	0.870324	https://www.genecards.org/cgi-bin/carddisp.pl?gene=EEFSEC
DMTF1	Cyclin D Binding Myb Like Transcription Factor 1	Protein Coding	Q9Y222	43	GC07P087171	0.870324	https://www.genecards.org/cgi-bin/carddisp.pl?gene=DMTF1
ADCK2	AarF Domain Containing Kinase 2	Protein Coding	Q7Z695	37	GC07P140672	0.870324	https://www.genecards.org/cgi-bin/carddisp.pl?gene=ADCK2
RASGRP2	RAS Guanyl Releasing Protein 2	Protein Coding	Q7LDG7	51	GC11M064726	0.869487	https://www.genecards.org/cgi-bin/carddisp.pl?gene=RASGRP2
IL4I1	Interleukin 4 Induced 1	Protein Coding	Q96RQ9	45	GC19M089223	0.866938	https://www.genecards.org/cgi-bin/carddisp.pl?gene=IL4I1
TIAM1	TIAM Rac1 Associated GEF 1	Protein Coding	Q13009	54	GC21M031118	0.85839	https://www.genecards.org/cgi-bin/carddisp.pl?gene=TIAM1
COCH	Cochlin	Protein Coding	O43405	50	GC14P030874	0.847788	https://www.genecards.org/cgi-bin/carddisp.pl?gene=COCH
OSGEP	O-Sialoglycoprotein Endopeptidase	Protein Coding	Q9NPF4	50	GC14M020446	0.843506	https://www.genecards.org/cgi-bin/carddisp.pl?gene=OSGEP
ARHGAP22	Rho GTPase Activating Protein 22	Protein Coding	Q7Z5H3	43	GC10M048430	0.840154	https://www.genecards.org/cgi-bin/carddisp.pl?gene=ARHGAP22
FZD4	Frizzled Class Receptor 4	Protein Coding	Q9ULV1	57	GC11M086945	0.837191	https://www.genecards.org/cgi-bin/carddisp.pl?gene=FZD4
CEACAM6	CEA Cell Adhesion Molecule 6	Protein Coding	P40199	49	GC19P041750	0.836193	https://www.genecards.org/cgi-bin/carddisp.pl?gene=CEACAM6
XK	X-Linked Kx Blood Group Antigen, Kell And VPS13A Binding Protein	Protein Coding	P51811	49	GC0XP037685	0.82681	https://www.genecards.org/cgi-bin/carddisp.pl?gene=XK
DNM1	Dynamin 1	Protein Coding	Q05193	58	GC09P128191	0.821977	https://www.genecards.org/cgi-bin/carddisp.pl?gene=DNM1
SPTBN2	Spectrin Beta, Non-Erythrocytic 2	Protein Coding	O15020	51	GC11M121287	0.819387	https://www.genecards.org/cgi-bin/carddisp.pl?gene=SPTBN2
CFI	Complement Factor I	Protein Coding	P05156	55	GC04M109732	0.818091	https://www.genecards.org/cgi-bin/carddisp.pl?gene=CFI
PISD	Phosphatidylserine Decarboxylase	Protein Coding	Q9UG56	50	GC22M074751	0.815475	https://www.genecards.org/cgi-bin/carddisp.pl?gene=PISD
MHRT	Myosin Heavy Chain Associated RNA Transcript	RNA Gene		20	GC14P044970	0.813123	https://www.genecards.org/cgi-bin/carddisp.pl?gene=MHRT
TSPAN12	Tetraspanin 12	Protein Coding	O95859	49	GC07M120787	0.811162	https://www.genecards.org/cgi-bin/carddisp.pl?gene=TSPAN12
EML1	EMAP Like 1	Protein Coding	O00423	49	GC14P099737	0.810373	https://www.genecards.org/cgi-bin/carddisp.pl?gene=EML1
OPTC	Opticin	Protein Coding	Q9UBM4	47	GC01P203494	0.810373	https://www.genecards.org/cgi-bin/carddisp.pl?gene=OPTC
MRS2	Magnesium Transporter MRS2	Protein Coding	Q9HD23	44	GC06P024402	0.810373	https://www.genecards.org/cgi-bin/carddisp.pl?gene=MRS2
TRPC4AP	Transient Receptor Potential Cation Channel Subfamily C Member 4 Associated Protein	Protein Coding	Q8TEL6	43	GC20M035002	0.810373	https://www.genecards.org/cgi-bin/carddisp.pl?gene=TRPC4AP
CIITA	Class II Major Histocompatibility Complex Transactivator	Protein Coding	P33076	52	GC16P065249	0.80516	https://www.genecards.org/cgi-bin/carddisp.pl?gene=CIITA
GCNT1	Glucosaminyl (N-Acetyl) Transferase 1	Protein Coding	Q02742	43	GC09P076425	0.804073	https://www.genecards.org/cgi-bin/carddisp.pl?gene=GCNT1
P2RY11	Purinergic Receptor P2Y11	Protein Coding	Q96G91	51	GC19P102305	0.803626	https://www.genecards.org/cgi-bin/carddisp.pl?gene=P2RY11
TMCO1	Transmembrane And Coiled-Coil Domains 1	Protein Coding	Q9UM00	48	GC01M165724	0.80297	https://www.genecards.org/cgi-bin/carddisp.pl?gene=TMCO1
ANAPC7	Anaphase Promoting Complex Subunit 7	Protein Coding	Q9UJX3	44	GC12M110372	0.802185	https://www.genecards.org/cgi-bin/carddisp.pl?gene=ANAPC7
CCL22	C-C Motif Chemokine Ligand 22	Protein Coding	O00626	45	GC16P067878	0.801909	https://www.genecards.org/cgi-bin/carddisp.pl?gene=CCL22
MIR342	MicroRNA 342	RNA Gene		27	GC14P100109	0.801909	https://www.genecards.org/cgi-bin/carddisp.pl?gene=MIR342
PHF3	PHD Finger Protein 3	Protein Coding	Q92576	45	GC06P063635	0.800034	https://www.genecards.org/cgi-bin/carddisp.pl?gene=PHF3
PARVA	Parvin Alpha	Protein Coding	Q9NVD7	49	GC11P012398	0.797425	https://www.genecards.org/cgi-bin/carddisp.pl?gene=PARVA
PTN	Pleiotrophin	Protein Coding	P21246	50	GC07M137227	0.797161	https://www.genecards.org/cgi-bin/carddisp.pl?gene=PTN
MARCKSL1	MARCKS Like 1	Protein Coding	P49006	46	GC01M032334	0.788134	https://www.genecards.org/cgi-bin/carddisp.pl?gene=MARCKSL1
HPSE	Heparanase	Protein Coding	Q9Y251	52	GC04M083292	0.786168	https://www.genecards.org/cgi-bin/carddisp.pl?gene=HPSE
IP6K2	Inositol Hexakisphosphate Kinase 2	Protein Coding	Q9UHH9	43	GC03M048688	0.782339	https://www.genecards.org/cgi-bin/carddisp.pl?gene=IP6K2
ITPKA	Inositol-Trisphosphate 3-Kinase A	Protein Coding	P23677	44	GC15P041493	0.778953	https://www.genecards.org/cgi-bin/carddisp.pl?gene=ITPKA
ZNF408	Zinc Finger Protein 408	Protein Coding	Q9H9D4	44	GC11P046701	0.77724	https://www.genecards.org/cgi-bin/carddisp.pl?gene=ZNF408
PEG10	Paternally Expressed 10	Protein Coding	Q86TG7	48	GC07P094656	0.774004	https://www.genecards.org/cgi-bin/carddisp.pl?gene=PEG10
STX12	Syntaxin 12	Protein Coding	Q86Y82	45	GC01P034739	0.773174	https://www.genecards.org/cgi-bin/carddisp.pl?gene=STX12
ENTPD2	Ectonucleoside Triphosphate Diphosphohydrolase 2	Protein Coding	Q9Y5L3	51	GC09M137048	0.759334	https://www.genecards.org/cgi-bin/carddisp.pl?gene=ENTPD2
AHDC1	AT-Hook DNA Binding Motif Containing 1	Protein Coding	Q5TGY3	43	GC01M027534	0.759334	https://www.genecards.org/cgi-bin/carddisp.pl?gene=AHDC1
NBPF14	NBPF Member 14	Protein Coding	Q5TI25	33	GC01M148531	0.759334	https://www.genecards.org/cgi-bin/carddisp.pl?gene=NBPF14
ABHD5	Abhydrolase Domain Containing 5, Lysophosphatidic Acid Acyltransferase	Protein Coding	Q8WTS1	53	GC03P043761	0.75631	https://www.genecards.org/cgi-bin/carddisp.pl?gene=ABHD5
FBXL5	F-Box And Leucine Rich Repeat Protein 5	Protein Coding	Q9UKA1	42	GC04M015606	0.751614	https://www.genecards.org/cgi-bin/carddisp.pl?gene=FBXL5
HDAC7	Histone Deacetylase 7	Protein Coding	Q8WUI4	52	GC12M047782	0.741508	https://www.genecards.org/cgi-bin/carddisp.pl?gene=HDAC7
SENCR	Smooth Muscle And Endothelial Cell Enriched Migration/Differentiation-Associated LncRNA	RNA Gene		20	GC11M128691	0.735244	https://www.genecards.org/cgi-bin/carddisp.pl?gene=SENCR
BMPR1B	Bone Morphogenetic Protein Receptor Type 1B	Protein Coding	O00238	57	GC04P094757	0.733885	https://www.genecards.org/cgi-bin/carddisp.pl?gene=BMPR1B
GNB5	G Protein Subunit Beta 5	Protein Coding	O14775	53	GC15M145270	0.732931	https://www.genecards.org/cgi-bin/carddisp.pl?gene=GNB5
LGALS3BP	Galectin 3 Binding Protein	Protein Coding	Q08380	50	GC17M078971	0.729713	https://www.genecards.org/cgi-bin/carddisp.pl?gene=LGALS3BP
ACTN3	Actinin Alpha 3	Protein Coding	Q08043	49	GC11P066546	0.728793	https://www.genecards.org/cgi-bin/carddisp.pl?gene=ACTN3
SEPTIN2	Septin 2	Protein Coding	Q15019	46	GC02P241320	0.727226	https://www.genecards.org/cgi-bin/carddisp.pl?gene=SEPTIN2
ADCY2	Adenylate Cyclase 2	Protein Coding	Q08462	51	GC05P007396	0.725037	https://www.genecards.org/cgi-bin/carddisp.pl?gene=ADCY2
EYS	Eyes Shut Homolog	Protein Coding	Q5T1H1	42	GC06M063719	0.725037	https://www.genecards.org/cgi-bin/carddisp.pl?gene=EYS
SEPT5-GP1BB	SEPT5-GP1BB Readthrough	RNA Gene		17	GC22P019717	0.722635	https://www.genecards.org/cgi-bin/carddisp.pl?gene=SEPT5-GP1BB
EPN1	Epsin 1	Protein Coding	Q9Y6I3	46	GC19P103745	0.722387	https://www.genecards.org/cgi-bin/carddisp.pl?gene=EPN1
ST6GALNAC2	ST6 N-Acetylgalactosaminide Alpha-2,6-Sialyltransferase 2	Protein Coding	Q9UJ37	43	GC17M076565	0.721972	https://www.genecards.org/cgi-bin/carddisp.pl?gene=ST6GALNAC2
KLRG1	Killer Cell Lectin Like Receptor G1	Protein Coding	Q96E93	48	GC12P008950	0.72029	https://www.genecards.org/cgi-bin/carddisp.pl?gene=KLRG1
MTMR9	Myotubularin Related Protein 9	Protein Coding	Q96QG7	45	GC08P011284	0.713419	https://www.genecards.org/cgi-bin/carddisp.pl?gene=MTMR9
IL34	Interleukin 34	Protein Coding	Q6ZMJ4	47	GC16P076960	0.709896	https://www.genecards.org/cgi-bin/carddisp.pl?gene=IL34
NBPF12	NBPF Member 12	Protein Coding	Q5TAG4	36	GC01P146938	0.702769	https://www.genecards.org/cgi-bin/carddisp.pl?gene=NBPF12
XPR1	Xenotropic And Polytropic Retrovirus Receptor 1	Protein Coding	Q9UBH6	50	GC01P180632	0.700681	https://www.genecards.org/cgi-bin/carddisp.pl?gene=XPR1
COQ8B	Coenzyme Q8B	Protein Coding	Q96D53	48	GC19M088894	0.700681	https://www.genecards.org/cgi-bin/carddisp.pl?gene=COQ8B
MED14	Mediator Complex Subunit 14	Protein Coding	O60244	45	GC0XM040648	0.698346	https://www.genecards.org/cgi-bin/carddisp.pl?gene=MED14
FAM135B	Family With Sequence Similarity 135 Member B	Protein Coding	Q49AJ0	39	GC08M138130	0.697058	https://www.genecards.org/cgi-bin/carddisp.pl?gene=FAM135B
SPTB	Spectrin Beta, Erythrocytic	Protein Coding	P11277	50	GC14M064746	0.695315	https://www.genecards.org/cgi-bin/carddisp.pl?gene=SPTB
SLC16A2	Solute Carrier Family 16 Member 2	Protein Coding	P36021	51	GC0XP074787	0.694086	https://www.genecards.org/cgi-bin/carddisp.pl?gene=SLC16A2
RP1	RP1 Axonemal Microtubule Associated	Protein Coding	P56715	45	GC08P054555	0.69184	https://www.genecards.org/cgi-bin/carddisp.pl?gene=RP1
NFASC	Neurofascin	Protein Coding	O94856	52	GC01P204828	0.686453	https://www.genecards.org/cgi-bin/carddisp.pl?gene=NFASC
MIEF1	Mitochondrial Elongation Factor 1	Protein Coding	Q9NQG6	44	GC22P065166	0.686198	https://www.genecards.org/cgi-bin/carddisp.pl?gene=MIEF1
PTH1R	Parathyroid Hormone 1 Receptor	Protein Coding	Q03431	58	GC03P046877	0.681118	https://www.genecards.org/cgi-bin/carddisp.pl?gene=PTH1R
FGFR3	Fibroblast Growth Factor Receptor 3	Protein Coding	P22607	63	GC04P003013	0.674785	https://www.genecards.org/cgi-bin/carddisp.pl?gene=FGFR3
SPRYD3	SPRY Domain Containing 3	Protein Coding	Q8NCJ5	35	GC12M053064	0.672317	https://www.genecards.org/cgi-bin/carddisp.pl?gene=SPRYD3
RAMP3	Receptor Activity Modifying Protein 3	Protein Coding	O60896	48	GC07P045163	0.672142	https://www.genecards.org/cgi-bin/carddisp.pl?gene=RAMP3
LZTR1	Leucine Zipper Like Post Translational Regulator 1	Protein Coding	Q8N653	52	GC22P064537	0.668847	https://www.genecards.org/cgi-bin/carddisp.pl?gene=LZTR1
OPHN1	Oligophrenin 1	Protein Coding	O60890	52	GC0XM067949	0.668847	https://www.genecards.org/cgi-bin/carddisp.pl?gene=OPHN1
MTMR14	Myotubularin Related Protein 14	Protein Coding	Q8NCE2	51	GC03P009649	0.668847	https://www.genecards.org/cgi-bin/carddisp.pl?gene=MTMR14
NIPA2	NIPA Magnesium Transporter 2	Protein Coding	Q8N8Q9	45	GC15P147522	0.668847	https://www.genecards.org/cgi-bin/carddisp.pl?gene=NIPA2
ASPHD1	Aspartate Beta-Hydroxylase Domain Containing 1	Protein Coding	Q5U4P2	42	GC16P065995	0.668847	https://www.genecards.org/cgi-bin/carddisp.pl?gene=ASPHD1
TMEM109	Transmembrane Protein 109	Protein Coding	Q9BVC6	35	GC11P060914	0.667974	https://www.genecards.org/cgi-bin/carddisp.pl?gene=TMEM109
LELP1	Late Cornified Envelope Like Proline Rich 1	Protein Coding	Q5T871	35	GC01P153203	0.663468	https://www.genecards.org/cgi-bin/carddisp.pl?gene=LELP1
WIPF2	WAS/WASL Interacting Protein Family Member 2	Protein Coding	Q8TF74	42	GC17P040219	0.654404	https://www.genecards.org/cgi-bin/carddisp.pl?gene=WIPF2
ITSN2	Intersectin 2	Protein Coding	Q9NZM3	45	GC02M024203	0.65111	https://www.genecards.org/cgi-bin/carddisp.pl?gene=ITSN2
TNXA	Tenascin XA (Pseudogene)	Pseudogene	Q16473	30	GC06M090763	0.649101	https://www.genecards.org/cgi-bin/carddisp.pl?gene=TNXA
SNU13	Small Nuclear Ribonucleoprotein 13	Protein Coding	P55769	47	GC22M074899	0.648797	https://www.genecards.org/cgi-bin/carddisp.pl?gene=SNU13
IL1R2	Interleukin 1 Receptor Type 2	Protein Coding	P27930	54	GC02P101991	0.646608	https://www.genecards.org/cgi-bin/carddisp.pl?gene=IL1R2
LAMC1	Laminin Subunit Gamma 1	Protein Coding	P11047	51	GC01P183023	0.646608	https://www.genecards.org/cgi-bin/carddisp.pl?gene=LAMC1
VWA1	Von Willebrand Factor A Domain Containing 1	Protein Coding	Q6PCB0	47	GC01P001434	0.641128	https://www.genecards.org/cgi-bin/carddisp.pl?gene=VWA1
SNAP23	Synaptosome Associated Protein 23	Protein Coding	O00161	50	GC15P042491	0.640143	https://www.genecards.org/cgi-bin/carddisp.pl?gene=SNAP23
SMYD2	SET And MYND Domain Containing 2	Protein Coding	Q9NRG4	51	GC01P214281	0.638395	https://www.genecards.org/cgi-bin/carddisp.pl?gene=SMYD2
RUNX1T1	RUNX1 Partner Transcriptional Co-Repressor 1	Protein Coding	Q06455	49	GC08M091954	0.638395	https://www.genecards.org/cgi-bin/carddisp.pl?gene=RUNX1T1
TXNDC11	Thioredoxin Domain Containing 11	Protein Coding	Q6PKC3	39	GC16M011679	0.636941	https://www.genecards.org/cgi-bin/carddisp.pl?gene=TXNDC11
IGFBP5	Insulin Like Growth Factor Binding Protein 5	Protein Coding	P24593	51	GC02M216672	0.635037	https://www.genecards.org/cgi-bin/carddisp.pl?gene=IGFBP5
APOC1	Apolipoprotein C1	Protein Coding	P02654	49	GC19P044914	0.631648	https://www.genecards.org/cgi-bin/carddisp.pl?gene=APOC1
CYSLTR1	Cysteinyl Leukotriene Receptor 1	Protein Coding	Q9Y271	50	GC0XM078271	0.625183	https://www.genecards.org/cgi-bin/carddisp.pl?gene=CYSLTR1
ZBTB16	Zinc Finger And BTB Domain Containing 16	Protein Coding	Q05516	51	GC11P114059	0.624079	https://www.genecards.org/cgi-bin/carddisp.pl?gene=ZBTB16
IMP4	IMP U3 Small Nucleolar Ribonucleoprotein 4	Protein Coding	Q96G21	40	GC02P130342	0.624079	https://www.genecards.org/cgi-bin/carddisp.pl?gene=IMP4
CACTIN	Cactin, Spliceosome C Complex Subunit	Protein Coding	Q8WUQ7	36	GC19M003610	0.619463	https://www.genecards.org/cgi-bin/carddisp.pl?gene=CACTIN
FAM216A	Family With Sequence Similarity 216 Member A	Protein Coding	Q8WUB2	38	GC12P110468	0.618786	https://www.genecards.org/cgi-bin/carddisp.pl?gene=FAM216A
EI24	EI24 Autophagy Associated Transmembrane Protein	Protein Coding	O14681	40	GC11P125570	0.617559	https://www.genecards.org/cgi-bin/carddisp.pl?gene=EI24
PTCH1	Patched 1	Protein Coding	Q13635	60	GC09M095442	0.615703	https://www.genecards.org/cgi-bin/carddisp.pl?gene=PTCH1
DLL4	Delta Like Canonical Notch Ligand 4	Protein Coding	Q9NR61	55	GC15P040929	0.613385	https://www.genecards.org/cgi-bin/carddisp.pl?gene=DLL4
HTR6	5-Hydroxytryptamine Receptor 6	Protein Coding	P50406	49	GC01P019957	0.612191	https://www.genecards.org/cgi-bin/carddisp.pl?gene=HTR6
KCNK10	Potassium Two Pore Domain Channel Subfamily K Member 10	Protein Coding	P57789	48	GC14M088180	0.612191	https://www.genecards.org/cgi-bin/carddisp.pl?gene=KCNK10
ST6GAL1	ST6 Beta-Galactoside Alpha-2,6-Sialyltransferase 1	Protein Coding	P15907	51	GC03P186930	0.611409	https://www.genecards.org/cgi-bin/carddisp.pl?gene=ST6GAL1
UNC93B1	Unc-93 Homolog B1, TLR Signaling Regulator	Protein Coding	Q9H1C4	48	GC11M067991	0.604558	https://www.genecards.org/cgi-bin/carddisp.pl?gene=UNC93B1
DDX20	DEAD-Box Helicase 20	Protein Coding	Q9UHI6	50	GC01P111755	0.603816	https://www.genecards.org/cgi-bin/carddisp.pl?gene=DDX20
RAB14	RAB14, Member RAS Oncogene Family	Protein Coding	P61106	45	GC09M121178	0.603816	https://www.genecards.org/cgi-bin/carddisp.pl?gene=RAB14
TP53I11	Tumor Protein P53 Inducible Protein 11	Protein Coding	O14683	38	GC11M044881	0.598226	https://www.genecards.org/cgi-bin/carddisp.pl?gene=TP53I11
TICAM1	TIR Domain Containing Adaptor Molecule 1	Protein Coding	Q8IUC6	52	GC19M004815	0.596371	https://www.genecards.org/cgi-bin/carddisp.pl?gene=TICAM1
BEAN1	Brain Expressed Associated With NEDD4 1	Protein Coding	Q3B7T3	38	GC16P075576	0.587356	https://www.genecards.org/cgi-bin/carddisp.pl?gene=BEAN1
ITIH2	Inter-Alpha-Trypsin Inhibitor Heavy Chain 2	Protein Coding	P19823	45	GC10P007703	0.586582	https://www.genecards.org/cgi-bin/carddisp.pl?gene=ITIH2
EMCN	Endomucin	Protein Coding	Q9ULC0	42	GC04M100395	0.586582	https://www.genecards.org/cgi-bin/carddisp.pl?gene=EMCN
RP2	RP2 Activator Of ARL3 GTPase	Protein Coding	O75695	50	GC0XP046837	0.580376	https://www.genecards.org/cgi-bin/carddisp.pl?gene=RP2
CPD	Carboxypeptidase D	Protein Coding	O75976	48	GC17P030378	0.580154	https://www.genecards.org/cgi-bin/carddisp.pl?gene=CPD
ELOVL5	ELOVL Fatty Acid Elongase 5	Protein Coding	Q9NYP7	50	GC06M053267	0.578764	https://www.genecards.org/cgi-bin/carddisp.pl?gene=ELOVL5
FTSJ1	FtsJ RNA 2'-O-Methyltransferase 1	Protein Coding	Q9UET6	48	GC0XP048476	0.574427	https://www.genecards.org/cgi-bin/carddisp.pl?gene=FTSJ1
HMGCS1	3-Hydroxy-3-Methylglutaryl-CoA Synthase 1	Protein Coding	Q01581	49	GC05M044726	0.567514	https://www.genecards.org/cgi-bin/carddisp.pl?gene=HMGCS1
MRPL4	Mitochondrial Ribosomal Protein L4	Protein Coding	Q9BYD3	43	GC19P010251	0.567514	https://www.genecards.org/cgi-bin/carddisp.pl?gene=MRPL4
ITGB1BP1	Integrin Subunit Beta 1 Binding Protein 1	Protein Coding	O14713	46	GC02M009391	0.566811	https://www.genecards.org/cgi-bin/carddisp.pl?gene=ITGB1BP1
MAP1A	Microtubule Associated Protein 1A	Protein Coding	P78559	48	GC15P148183	0.562898	https://www.genecards.org/cgi-bin/carddisp.pl?gene=MAP1A
VNN3P	Vanin 3, Pseudogene	Pseudogene		32	GC06M132724	0.562898	https://www.genecards.org/cgi-bin/carddisp.pl?gene=VNN3P
MIR4306	MicroRNA 4306	RNA Gene		14	GC13P099643	0.562898	https://www.genecards.org/cgi-bin/carddisp.pl?gene=MIR4306
MARCHF4	Membrane Associated Ring-CH-Type Finger 4	Protein Coding	Q9P2E8	37	GC02M216260	0.556499	https://www.genecards.org/cgi-bin/carddisp.pl?gene=MARCHF4
CDH11	Cadherin 11	Protein Coding	P55287	55	GC16M064943	0.554224	https://www.genecards.org/cgi-bin/carddisp.pl?gene=CDH11
ASB1	Ankyrin Repeat And SOCS Box Containing 1	Protein Coding	Q9Y576	43	GC02P238426	0.554224	https://www.genecards.org/cgi-bin/carddisp.pl?gene=ASB1
EVA1A	Eva-1 Homolog A, Regulator Of Programmed Cell Death	Protein Coding	Q9H8M9	41	GC02M075469	0.554224	https://www.genecards.org/cgi-bin/carddisp.pl?gene=EVA1A
DLGAP3	DLG Associated Protein 3	Protein Coding	O95886	47	GC01M034865	0.553434	https://www.genecards.org/cgi-bin/carddisp.pl?gene=DLGAP3
NIPAL3	NIPA Like Domain Containing 3	Protein Coding	Q6P499	42	GC01P034424	0.553434	https://www.genecards.org/cgi-bin/carddisp.pl?gene=NIPAL3
KCNAB1	Potassium Voltage-Gated Channel Subfamily A Regulatory Beta Subunit 1	Protein Coding	Q14722	48	GC03P156037	0.552524	https://www.genecards.org/cgi-bin/carddisp.pl?gene=KCNAB1
RXRB	Retinoid X Receptor Beta	Protein Coding	P28702	55	GC06M033193	0.550355	https://www.genecards.org/cgi-bin/carddisp.pl?gene=RXRB
SYNE3	Spectrin Repeat Containing Nuclear Envelope Family Member 3	Protein Coding	Q6ZMZ3	43	GC14M118662	0.550355	https://www.genecards.org/cgi-bin/carddisp.pl?gene=SYNE3
IQSEC1	IQ Motif And Sec7 Domain ArfGEF 1	Protein Coding	Q6DN90	47	GC03M025525	0.548227	https://www.genecards.org/cgi-bin/carddisp.pl?gene=IQSEC1
HAT1	Histone Acetyltransferase 1	Protein Coding	O14929	48	GC02P171922	0.542954	https://www.genecards.org/cgi-bin/carddisp.pl?gene=HAT1
DHX29	DExH-Box Helicase 29	Protein Coding	Q7Z478	46	GC05M055256	0.540173	https://www.genecards.org/cgi-bin/carddisp.pl?gene=DHX29
LY9	Lymphocyte Antigen 9	Protein Coding	Q9HBG7	48	GC01P160796	0.530791	https://www.genecards.org/cgi-bin/carddisp.pl?gene=LY9
SNAP91	Synaptosome Associated Protein 91	Protein Coding	O60641	51	GC06M091440	0.530296	https://www.genecards.org/cgi-bin/carddisp.pl?gene=SNAP91
VPS13D	Vacuolar Protein Sorting 13 Homolog D	Protein Coding	Q5THJ4	43	GC01P014317	0.530296	https://www.genecards.org/cgi-bin/carddisp.pl?gene=VPS13D
GNPAT	Glyceronephosphate O-Acyltransferase	Protein Coding	O15228	54	GC01P231241	0.525213	https://www.genecards.org/cgi-bin/carddisp.pl?gene=GNPAT
BRD3	Bromodomain Containing 3	Protein Coding	Q15059	49	GC09M134030	0.525213	https://www.genecards.org/cgi-bin/carddisp.pl?gene=BRD3
TOM1L2	Target Of Myb1 Like 2 Membrane Trafficking Protein	Protein Coding	Q6ZVM7	47	GC17M017843	0.525213	https://www.genecards.org/cgi-bin/carddisp.pl?gene=TOM1L2
ANO1	Anoctamin 1	Protein Coding	Q5XXA6	54	GC11P084810	0.524326	https://www.genecards.org/cgi-bin/carddisp.pl?gene=ANO1
RXRG	Retinoid X Receptor Gamma	Protein Coding	P48443	50	GC01M165401	0.524326	https://www.genecards.org/cgi-bin/carddisp.pl?gene=RXRG
DCLK1	Doublecortin Like Kinase 1	Protein Coding	O15075	53	GC13M035768	0.521621	https://www.genecards.org/cgi-bin/carddisp.pl?gene=DCLK1
KCNMB1	Potassium Calcium-Activated Channel Subfamily M Regulatory Beta Subunit 1	Protein Coding	Q16558	50	GC05M170374	0.521621	https://www.genecards.org/cgi-bin/carddisp.pl?gene=KCNMB1
PASK	PAS Domain Containing Serine/Threonine Kinase	Protein Coding	Q96RG2	49	GC02M241106	0.521621	https://www.genecards.org/cgi-bin/carddisp.pl?gene=PASK
RAB27B	RAB27B, Member RAS Oncogene Family	Protein Coding	O00194	48	GC18P054717	0.518235	https://www.genecards.org/cgi-bin/carddisp.pl?gene=RAB27B
PLXNC1	Plexin C1	Protein Coding	O60486	49	GC12P094150	0.516331	https://www.genecards.org/cgi-bin/carddisp.pl?gene=PLXNC1
SLITRK2	SLIT And NTRK Like Family Member 2	Protein Coding	Q9H156	45	GC0XP145817	0.514475	https://www.genecards.org/cgi-bin/carddisp.pl?gene=SLITRK2
WHRN	Whirlin	Protein Coding	Q9P202	45	GC09M117413	0.514475	https://www.genecards.org/cgi-bin/carddisp.pl?gene=WHRN
ASGR2	Asialoglycoprotein Receptor 2	Protein Coding	P07307	48	GC17M007101	0.50914	https://www.genecards.org/cgi-bin/carddisp.pl?gene=ASGR2
AZIN1	Antizyme Inhibitor 1	Protein Coding	O14977	47	GC08M102826	0.50914	https://www.genecards.org/cgi-bin/carddisp.pl?gene=AZIN1
MLF2	Myeloid Leukemia Factor 2	Protein Coding	Q15773	43	GC12M027781	0.50914	https://www.genecards.org/cgi-bin/carddisp.pl?gene=MLF2
BBS2	Bardet-Biedl Syndrome 2	Protein Coding	Q9BXC9	50	GC16M056467	0.506951	https://www.genecards.org/cgi-bin/carddisp.pl?gene=BBS2
BCAM	Basal Cell Adhesion Molecule (Lutheran Blood Group)	Protein Coding	P50895	46	GC19P103266	0.495506	https://www.genecards.org/cgi-bin/carddisp.pl?gene=BCAM
SRSF5	Serine And Arginine Rich Splicing Factor 5	Protein Coding	Q13243	45	GC14P069727	0.493534	https://www.genecards.org/cgi-bin/carddisp.pl?gene=SRSF5
SMAD9	SMAD Family Member 9	Protein Coding	O15198	55	GC13M036844	0.491662	https://www.genecards.org/cgi-bin/carddisp.pl?gene=SMAD9
SNORD31	Small Nucleolar RNA, C/D Box 31	RNA Gene		17	GC11M121081	0.491662	https://www.genecards.org/cgi-bin/carddisp.pl?gene=SNORD31
IGSF8	Immunoglobulin Superfamily Member 8	Protein Coding	Q969P0	44	GC01M160101	0.490403	https://www.genecards.org/cgi-bin/carddisp.pl?gene=IGSF8
STATH	Statherin	Protein Coding	P02808	39	GC04P069995	0.490403	https://www.genecards.org/cgi-bin/carddisp.pl?gene=STATH
TPMT	Thiopurine S-Methyltransferase	Protein Coding	P51580	55	GC06M018128	0.48726	https://www.genecards.org/cgi-bin/carddisp.pl?gene=TPMT
BMPER	BMP Binding Endothelial Regulator	Protein Coding	Q8N8U9	48	GC07P033905	0.480921	https://www.genecards.org/cgi-bin/carddisp.pl?gene=BMPER
RCBTB2	RCC1 And BTB Domain Containing Protein 2	Protein Coding	O95199	42	GC13M048488	0.480921	https://www.genecards.org/cgi-bin/carddisp.pl?gene=RCBTB2
STX7	Syntaxin 7	Protein Coding	O15400	48	GC06M132445	0.472329	https://www.genecards.org/cgi-bin/carddisp.pl?gene=STX7
OBSL1	Obscurin Like Cytoskeletal Adaptor 1	Protein Coding	O75147	45	GC02M219616	0.472329	https://www.genecards.org/cgi-bin/carddisp.pl?gene=OBSL1
OSBPL11	Oxysterol Binding Protein Like 11	Protein Coding	Q9BXB4	42	GC03M125529	0.472329	https://www.genecards.org/cgi-bin/carddisp.pl?gene=OSBPL11
SPSB1	SplA/Ryanodine Receptor Domain And SOCS Box Containing 1	Protein Coding	Q96BD6	42	GC01P009292	0.472329	https://www.genecards.org/cgi-bin/carddisp.pl?gene=SPSB1
SHKBP1	SH3KBP1 Binding Protein 1	Protein Coding	Q8TBC3	41	GC19P040576	0.472329	https://www.genecards.org/cgi-bin/carddisp.pl?gene=SHKBP1
NECAB2	N-Terminal EF-Hand Calcium Binding Protein 2	Protein Coding	Q7Z6G3	38	GC16P083968	0.472329	https://www.genecards.org/cgi-bin/carddisp.pl?gene=NECAB2
C19orf25	Chromosome 19 Open Reading Frame 25	Protein Coding	Q9UFG5	33	GC19M018729	0.472329	https://www.genecards.org/cgi-bin/carddisp.pl?gene=C19orf25
KCNN1	Potassium Calcium-Activated Channel Subfamily N Member 1	Protein Coding	Q92952	46	GC19P102642	0.46167	https://www.genecards.org/cgi-bin/carddisp.pl?gene=KCNN1
LGALS8	Galectin 8	Protein Coding	O00214	47	GC01P236518	0.452101	https://www.genecards.org/cgi-bin/carddisp.pl?gene=LGALS8
RASGRP1	RAS Guanyl Releasing Protein 1	Protein Coding	O95267	55	GC15M038488	0.450385	https://www.genecards.org/cgi-bin/carddisp.pl?gene=RASGRP1
SLIT2	Slit Guidance Ligand 2	Protein Coding	O94813	54	GC04P023841	0.450385	https://www.genecards.org/cgi-bin/carddisp.pl?gene=SLIT2
TNKS	Tankyrase	Protein Coding	O95271	54	GC08P009555	0.450385	https://www.genecards.org/cgi-bin/carddisp.pl?gene=TNKS
RGS3	Regulator Of G Protein Signaling 3	Protein Coding	P49796	44	GC09P123185	0.450385	https://www.genecards.org/cgi-bin/carddisp.pl?gene=RGS3
CEP350	Centrosomal Protein 350	Protein Coding	Q5VT06	43	GC01P179955	0.450385	https://www.genecards.org/cgi-bin/carddisp.pl?gene=CEP350
GFUS	GDP-L-Fucose Synthase	Protein Coding	Q13630	43	GC08M146429	0.450385	https://www.genecards.org/cgi-bin/carddisp.pl?gene=GFUS
TSPAN32	Tetraspanin 32	Protein Coding	Q96QS1	41	GC11P007455	0.450385	https://www.genecards.org/cgi-bin/carddisp.pl?gene=TSPAN32
PLPP3	Phospholipid Phosphatase 3	Protein Coding	O14495	43	GC01M056495	0.446999	https://www.genecards.org/cgi-bin/carddisp.pl?gene=PLPP3
MIR181B2	MicroRNA 181b-2	RNA Gene		25	GC09P124693	0.446999	https://www.genecards.org/cgi-bin/carddisp.pl?gene=MIR181B2
PODXL2	Podocalyxin Like 2	Protein Coding	Q9NZ53	43	GC03P127629	0.443201	https://www.genecards.org/cgi-bin/carddisp.pl?gene=PODXL2
LPCAT1	Lysophosphatidylcholine Acyltransferase 1	Protein Coding	Q8NF37	43	GC05M001456	0.438812	https://www.genecards.org/cgi-bin/carddisp.pl?gene=LPCAT1
ADGRV1	Adhesion G Protein-Coupled Receptor V1	Protein Coding	Q8WXG9	50	GC05P090529	0.43258	https://www.genecards.org/cgi-bin/carddisp.pl?gene=ADGRV1
RIMS2	Regulating Synaptic Membrane Exocytosis 2	Protein Coding	Q9UQ26	48	GC08P103500	0.43258	https://www.genecards.org/cgi-bin/carddisp.pl?gene=RIMS2
PDZD7	PDZ Domain Containing 7	Protein Coding	Q9H5P4	45	GC10M101007	0.43258	https://www.genecards.org/cgi-bin/carddisp.pl?gene=PDZD7
LANCL2	LanC Like Glutathione S-Transferase 2	Protein Coding	Q9NS86	39	GC07P055365	0.431838	https://www.genecards.org/cgi-bin/carddisp.pl?gene=LANCL2
QRSL1	Glutaminyl-TRNA Amidotransferase Subunit QRSL1	Protein Coding	Q9H0R6	49	GC06P106629	0.424356	https://www.genecards.org/cgi-bin/carddisp.pl?gene=QRSL1
ATPAF2	ATP Synthase Mitochondrial F1 Complex Assembly Factor 2	Protein Coding	Q8N5M1	47	GC17M017977	0.424356	https://www.genecards.org/cgi-bin/carddisp.pl?gene=ATPAF2
CAAP1	Caspase Activity And Apoptosis Inhibitor 1	Protein Coding	Q9H8G2	35	GC09M026840	0.424356	https://www.genecards.org/cgi-bin/carddisp.pl?gene=CAAP1
PAX8-AS1	PAX8 Antisense RNA 1	RNA Gene		24	GC02P141243	0.424356	https://www.genecards.org/cgi-bin/carddisp.pl?gene=PAX8-AS1
MIR4492	MicroRNA 4492	RNA Gene		18	GC11P118910	0.424356	https://www.genecards.org/cgi-bin/carddisp.pl?gene=MIR4492
LRP10	LDL Receptor Related Protein 10	Protein Coding	Q7Z4F1	47	GC14P022871	0.414973	https://www.genecards.org/cgi-bin/carddisp.pl?gene=LRP10
OLFM1	Olfactomedin 1	Protein Coding	Q99784	47	GC09P135075	0.414973	https://www.genecards.org/cgi-bin/carddisp.pl?gene=OLFM1
STX6	Syntaxin 6	Protein Coding	O43752	47	GC01M180972	0.414973	https://www.genecards.org/cgi-bin/carddisp.pl?gene=STX6
RFNG	RFNG O-Fucosylpeptide 3-Beta-N-Acetylglucosaminyltransferase	Protein Coding	Q9Y644	45	GC17M082047	0.414973	https://www.genecards.org/cgi-bin/carddisp.pl?gene=RFNG
NAGPA	N-Acetylglucosamine-1-Phosphodiester Alpha-N-Acetylglucosaminidase	Protein Coding	Q9UK23	43	GC16M017795	0.414973	https://www.genecards.org/cgi-bin/carddisp.pl?gene=NAGPA
CLEC12A	C-Type Lectin Domain Family 12 Member A	Protein Coding	Q5QGZ9	48	GC12P009951	0.414968	https://www.genecards.org/cgi-bin/carddisp.pl?gene=CLEC12A
SETMAR	SET Domain And Mariner Transposase Fusion Gene	Protein Coding	Q53H47	47	GC03P004303	0.408176	https://www.genecards.org/cgi-bin/carddisp.pl?gene=SETMAR
LACTB	Lactamase Beta	Protein Coding	P83111	46	GC15P150143	0.395536	https://www.genecards.org/cgi-bin/carddisp.pl?gene=LACTB
GSDME	Gasdermin E	Protein Coding	O60443	45	GC07M024699	0.395536	https://www.genecards.org/cgi-bin/carddisp.pl?gene=GSDME
PI4K2A	Phosphatidylinositol 4-Kinase Type 2 Alpha	Protein Coding	Q9BTU6	50	GC10P097640	0.390434	https://www.genecards.org/cgi-bin/carddisp.pl?gene=PI4K2A
SEMA7A	Semaphorin 7A (John Milton Hagen Blood Group)	Protein Coding	O75326	50	GC15M074409	0.390434	https://www.genecards.org/cgi-bin/carddisp.pl?gene=SEMA7A
REEP2	Receptor Accessory Protein 2	Protein Coding	Q9BRK0	47	GC05P138439	0.390434	https://www.genecards.org/cgi-bin/carddisp.pl?gene=REEP2
ARHGAP12	Rho GTPase Activating Protein 12	Protein Coding	Q8IWW6	45	GC10M035341	0.390434	https://www.genecards.org/cgi-bin/carddisp.pl?gene=ARHGAP12
ARHGAP45	Rho GTPase Activating Protein 45	Protein Coding	Q92619	45	GC19P001065	0.390434	https://www.genecards.org/cgi-bin/carddisp.pl?gene=ARHGAP45
PHF10	PHD Finger Protein 10	Protein Coding	Q8WUB8	43	GC06M169679	0.390434	https://www.genecards.org/cgi-bin/carddisp.pl?gene=PHF10
BBX	BBX High Mobility Group Box Domain Containing	Protein Coding	Q8WY36	42	GC03P107522	0.390434	https://www.genecards.org/cgi-bin/carddisp.pl?gene=BBX
MBOAT2	Membrane Bound O-Acyltransferase Domain Containing 2	Protein Coding	Q6ZWT7	41	GC02M008853	0.390434	https://www.genecards.org/cgi-bin/carddisp.pl?gene=MBOAT2
KIAA0513	KIAA0513	Protein Coding	O60268	39	GC16P085027	0.390434	https://www.genecards.org/cgi-bin/carddisp.pl?gene=KIAA0513
CCSER2	Coiled-Coil Serine Rich Protein 2	Protein Coding	Q9H7U1	37	GC10P084328	0.390434	https://www.genecards.org/cgi-bin/carddisp.pl?gene=CCSER2
CD209	CD209 Molecule	Protein Coding	Q9NNX6	52	GC19M007739	0.388939	https://www.genecards.org/cgi-bin/carddisp.pl?gene=CD209
GLUD2	Glutamate Dehydrogenase 2	Protein Coding	P49448	50	GC0XP121047	0.382246	https://www.genecards.org/cgi-bin/carddisp.pl?gene=GLUD2
ICAM4	Intercellular Adhesion Molecule 4 (Landsteiner-Wiener Blood Group)	Protein Coding	Q14773	44	GC19P010286	0.382246	https://www.genecards.org/cgi-bin/carddisp.pl?gene=ICAM4
KCTD2	Potassium Channel Tetramerization Domain Containing 2	Protein Coding	Q14681	40	GC17P075032	0.368195	https://www.genecards.org/cgi-bin/carddisp.pl?gene=KCTD2
ZNF691	Zinc Finger Protein 691	Protein Coding	Q5VV52	35	GC01P042847	0.365104	https://www.genecards.org/cgi-bin/carddisp.pl?gene=ZNF691
STAB2	Stabilin 2	Protein Coding	Q8WWQ8	46	GC12P103587	0.356916	https://www.genecards.org/cgi-bin/carddisp.pl?gene=STAB2
NSMCE4A	NSE4 Homolog A, SMC5-SMC6 Complex Component	Protein Coding	Q9NXX6	42	GC10M121957	0.356916	https://www.genecards.org/cgi-bin/carddisp.pl?gene=NSMCE4A
MIR487A	MicroRNA 487a	RNA Gene		17	GC14P115615	0.356916	https://www.genecards.org/cgi-bin/carddisp.pl?gene=MIR487A
MIR466	MicroRNA 466	RNA Gene		14	GC03M031161	0.356916	https://www.genecards.org/cgi-bin/carddisp.pl?gene=MIR466
CD9	CD9 Molecule	Protein Coding	P21926	52	GC12P035914	0.353235	https://www.genecards.org/cgi-bin/carddisp.pl?gene=CD9
ACAA1	Acetyl-CoA Acyltransferase 1	Protein Coding	P09110	49	GC03M038103	0.353235	https://www.genecards.org/cgi-bin/carddisp.pl?gene=ACAA1
MEOX1	Mesenchyme Homeobox 1	Protein Coding	P50221	48	GC17M043640	0.353235	https://www.genecards.org/cgi-bin/carddisp.pl?gene=MEOX1
AGPAT1	1-Acylglycerol-3-Phosphate O-Acyltransferase 1	Protein Coding	Q99943	47	GC06M032168	0.353235	https://www.genecards.org/cgi-bin/carddisp.pl?gene=AGPAT1
VAMP3	Vesicle Associated Membrane Protein 3	Protein Coding	Q15836	48	GC01P011525	0.352347	https://www.genecards.org/cgi-bin/carddisp.pl?gene=VAMP3
MALT1	MALT1 Paracaspase	Protein Coding	Q9UDY8	56	GC18P058671	0.337162	https://www.genecards.org/cgi-bin/carddisp.pl?gene=MALT1
RAB2A	RAB2A, Member RAS Oncogene Family	Protein Coding	P61019	49	GC08P060516	0.337162	https://www.genecards.org/cgi-bin/carddisp.pl?gene=RAB2A
USF2	Upstream Transcription Factor 2, C-Fos Interacting	Protein Coding	Q15853	49	GC19P035268	0.337162	https://www.genecards.org/cgi-bin/carddisp.pl?gene=USF2
HMCN1	Hemicentin 1	Protein Coding	Q96RW7	47	GC01P185734	0.337162	https://www.genecards.org/cgi-bin/carddisp.pl?gene=HMCN1
MICAL2	Microtubule Associated Monooxygenase, Calponin And LIM Domain Containing 2	Protein Coding	O94851	43	GC11P012095	0.337162	https://www.genecards.org/cgi-bin/carddisp.pl?gene=MICAL2
GCA	Grancalcin	Protein Coding	P28676	42	GC02P162318	0.337162	https://www.genecards.org/cgi-bin/carddisp.pl?gene=GCA
IPW	Imprinted In Prader-Willi Syndrome	RNA Gene		22	GC15P025116	0.337162	https://www.genecards.org/cgi-bin/carddisp.pl?gene=IPW
CEP41	Centrosomal Protein 41	Protein Coding	Q9BYV8	49	GC07M130393	0.334973	https://www.genecards.org/cgi-bin/carddisp.pl?gene=CEP41
NCAPD3	Non-SMC Condensin II Complex Subunit D3	Protein Coding	P42695	49	GC11M134150	0.334973	https://www.genecards.org/cgi-bin/carddisp.pl?gene=NCAPD3
ITPK1	Inositol-Tetrakisphosphate 1-Kinase	Protein Coding	Q13572	48	GC14M092936	0.334973	https://www.genecards.org/cgi-bin/carddisp.pl?gene=ITPK1
STAB1	Stabilin 1	Protein Coding	Q9NY15	47	GC03P052495	0.334973	https://www.genecards.org/cgi-bin/carddisp.pl?gene=STAB1
TRAPPC3	Trafficking Protein Particle Complex Subunit 3	Protein Coding	O43617	45	GC01M036136	0.334973	https://www.genecards.org/cgi-bin/carddisp.pl?gene=TRAPPC3
PIK3R3	Phosphoinositide-3-Kinase Regulatory Subunit 3	Protein Coding	Q92569	52	GC01M046041	0.319684	https://www.genecards.org/cgi-bin/carddisp.pl?gene=PIK3R3
GRPR	Gastrin Releasing Peptide Receptor	Protein Coding	P30550	51	GC0XP016124	0.319684	https://www.genecards.org/cgi-bin/carddisp.pl?gene=GRPR
CYTH1	Cytohesin 1	Protein Coding	Q15438	50	GC17M078674	0.319684	https://www.genecards.org/cgi-bin/carddisp.pl?gene=CYTH1
DOK1	Docking Protein 1	Protein Coding	Q99704	50	GC02P074549	0.319684	https://www.genecards.org/cgi-bin/carddisp.pl?gene=DOK1
POLE3	DNA Polymerase Epsilon 3, Accessory Subunit	Protein Coding	Q9NRF9	46	GC09M113407	0.319684	https://www.genecards.org/cgi-bin/carddisp.pl?gene=POLE3
VTA1	Vesicle Trafficking 1	Protein Coding	Q9NP79	43	GC06P142147	0.319684	https://www.genecards.org/cgi-bin/carddisp.pl?gene=VTA1
PTOV1	PTOV1 Extended AT-Hook Containing Adaptor Protein	Protein Coding	Q86YD1	41	GC19P049850	0.319684	https://www.genecards.org/cgi-bin/carddisp.pl?gene=PTOV1
DCAF12	DDB1 And CUL4 Associated Factor 12	Protein Coding	Q5T6F0	38	GC09M034086	0.319684	https://www.genecards.org/cgi-bin/carddisp.pl?gene=DCAF12
FBXO21	F-Box Protein 21	Protein Coding	O94952	38	GC12M117141	0.319684	https://www.genecards.org/cgi-bin/carddisp.pl?gene=FBXO21
AIDA	Axin Interactor, Dorsalization Associated	Protein Coding	Q96BJ3	37	GC01M226223	0.308943	https://www.genecards.org/cgi-bin/carddisp.pl?gene=AIDA
ZNF783	Zinc Finger Protein 783	Protein Coding	Q6ZMS7	34	GC07P149262	0.308943	https://www.genecards.org/cgi-bin/carddisp.pl?gene=ZNF783
EFCAB13-DT	EFCAB13 Divergent Transcript	RNA Gene		21	GC17M072088	0.308943	https://www.genecards.org/cgi-bin/carddisp.pl?gene=EFCAB13-DT
DSCAS	DSC1/DSC2 Antisense RNA	RNA Gene		20	GC18P031101	0.308943	https://www.genecards.org/cgi-bin/carddisp.pl?gene=DSCAS
S1PR1-DT	S1PR1 Divergent Transcript	RNA Gene		14	GC01M101257	0.308943	https://www.genecards.org/cgi-bin/carddisp.pl?gene=S1PR1-DT
SMANTIS	SMARCA4 Interacting SWI/SNF Chromatin Remodeling Complex Scaffold LncRNA	RNA Gene		10	GC02M069792	0.308943	https://www.genecards.org/cgi-bin/carddisp.pl?gene=SMANTIS
LOC130062340	ATAC-STARR-Seq Lymphoblastoid Silent Region 9384	Functional Element		7	GC18P031499	0.308943	https://www.genecards.org/cgi-bin/carddisp.pl?gene=LOC130062340
SOX4	SRY-Box Transcription Factor 4	Protein Coding	Q06945	52	GC06P021593	0.300351	https://www.genecards.org/cgi-bin/carddisp.pl?gene=SOX4
STAMBP	STAM Binding Protein	Protein Coding	O95630	52	GC02P073828	0.300351	https://www.genecards.org/cgi-bin/carddisp.pl?gene=STAMBP
CXCL13	C-X-C Motif Chemokine Ligand 13	Protein Coding	O43927	49	GC04P077511	0.300351	https://www.genecards.org/cgi-bin/carddisp.pl?gene=CXCL13
RPGRIP1	RPGR Interacting Protein 1	Protein Coding	Q96KN7	48	GC14P043186	0.300351	https://www.genecards.org/cgi-bin/carddisp.pl?gene=RPGRIP1
CD248	CD248 Molecule	Protein Coding	Q9HCU0	46	GC11M066314	0.300351	https://www.genecards.org/cgi-bin/carddisp.pl?gene=CD248
NLN	Neurolysin	Protein Coding	Q9BYT8	46	GC05P065722	0.300351	https://www.genecards.org/cgi-bin/carddisp.pl?gene=NLN
SCAMP1	Secretory Carrier Membrane Protein 1	Protein Coding	O15126	44	GC05P078360	0.300351	https://www.genecards.org/cgi-bin/carddisp.pl?gene=SCAMP1
JTB	Jumping Translocation Breakpoint	Protein Coding	O76095	43	GC01M153974	0.300351	https://www.genecards.org/cgi-bin/carddisp.pl?gene=JTB
PDE12	Phosphodiesterase 12	Protein Coding	Q6L8Q7	43	GC03P057556	0.300351	https://www.genecards.org/cgi-bin/carddisp.pl?gene=PDE12
NAPG	NSF Attachment Protein Gamma	Protein Coding	Q99747	42	GC18P010516	0.300351	https://www.genecards.org/cgi-bin/carddisp.pl?gene=NAPG
USP46	Ubiquitin Specific Peptidase 46	Protein Coding	P62068	41	GC04M052590	0.300351	https://www.genecards.org/cgi-bin/carddisp.pl?gene=USP46
ANKRD46	Ankyrin Repeat Domain 46	Protein Coding	Q86W74	40	GC08M100510	0.300351	https://www.genecards.org/cgi-bin/carddisp.pl?gene=ANKRD46
HACD2	3-Hydroxyacyl-CoA Dehydratase 2	Protein Coding	Q6Y1H2	40	GC03M123490	0.300351	https://www.genecards.org/cgi-bin/carddisp.pl?gene=HACD2
NUDT11	Nudix Hydrolase 11	Protein Coding	Q96G61	38	GC0XM051490	0.300351	https://www.genecards.org/cgi-bin/carddisp.pl?gene=NUDT11
TBC1D10B	TBC1 Domain Family Member 10B	Protein Coding	Q4KMP7	37	GC16M030357	0.300351	https://www.genecards.org/cgi-bin/carddisp.pl?gene=TBC1D10B
AFAP1-AS1	AFAP1 Antisense RNA 1	RNA Gene		24	GC04P007783	0.300351	https://www.genecards.org/cgi-bin/carddisp.pl?gene=AFAP1-AS1
MMP16	Matrix Metallopeptidase 16	Protein Coding	P51512	52	GC08M088032	0.278407	https://www.genecards.org/cgi-bin/carddisp.pl?gene=MMP16
MGAT2	Alpha-1,6-Mannosyl-Glycoprotein 2-Beta-N-Acetylglucosaminyltransferase	Protein Coding	Q10469	51	GC14P049620	0.278407	https://www.genecards.org/cgi-bin/carddisp.pl?gene=MGAT2
KATNB1	Katanin Regulatory Subunit B1	Protein Coding	Q9BVA0	50	GC16P057735	0.278407	https://www.genecards.org/cgi-bin/carddisp.pl?gene=KATNB1
RAPGEF2	Rap Guanine Nucleotide Exchange Factor 2	Protein Coding	Q9Y4G8	50	GC04P159106	0.278407	https://www.genecards.org/cgi-bin/carddisp.pl?gene=RAPGEF2
EML4	EMAP Like 4	Protein Coding	Q9HC35	47	GC02P042169	0.278407	https://www.genecards.org/cgi-bin/carddisp.pl?gene=EML4
GATA5	GATA Binding Protein 5	Protein Coding	Q9BWX5	47	GC20M062576	0.278407	https://www.genecards.org/cgi-bin/carddisp.pl?gene=GATA5
BAIAP3	BAI1 Associated Protein 3	Protein Coding	O94812	44	GC16P001333	0.278407	https://www.genecards.org/cgi-bin/carddisp.pl?gene=BAIAP3
FCRL6	Fc Receptor Like 6	Protein Coding	Q6DN72	43	GC01P159800	0.278407	https://www.genecards.org/cgi-bin/carddisp.pl?gene=FCRL6
SPRYD7	SPRY Domain Containing 7	Protein Coding	Q5W111	38	GC13M049912	0.278407	https://www.genecards.org/cgi-bin/carddisp.pl?gene=SPRYD7
TMEM134	Transmembrane Protein 134	Protein Coding	Q9H6X4	37	GC11M067461	0.278407	https://www.genecards.org/cgi-bin/carddisp.pl?gene=TMEM134
KANK3	KN Motif And Ankyrin Repeat Domains 3	Protein Coding	Q6NY19	36	GC19M008322	0.278407	https://www.genecards.org/cgi-bin/carddisp.pl?gene=KANK3
ZNF415	Zinc Finger Protein 415	Protein Coding	Q09FC8	35	GC19M053107	0.278407	https://www.genecards.org/cgi-bin/carddisp.pl?gene=ZNF415
CDKN2A-AS1	CDKN2A Antisense RNA 1	RNA Gene	Q9UH64	27	GC09P021967	0.278407	https://www.genecards.org/cgi-bin/carddisp.pl?gene=CDKN2A-AS1
JAM2	Junctional Adhesion Molecule 2	Protein Coding	P57087	49	GC21P025639	0.275021	https://www.genecards.org/cgi-bin/carddisp.pl?gene=JAM2
FUT3	Fucosyltransferase 3 (Lewis Blood Group)	Protein Coding	P21217	48	GC19M018997	0.275021	https://www.genecards.org/cgi-bin/carddisp.pl?gene=FUT3
FUT9	Fucosyltransferase 9	Protein Coding	Q9Y231	48	GC06P096015	0.275021	https://www.genecards.org/cgi-bin/carddisp.pl?gene=FUT9
SPATA7	Spermatogenesis Associated 7	Protein Coding	Q9P0W8	47	GC14P088384	0.275021	https://www.genecards.org/cgi-bin/carddisp.pl?gene=SPATA7
GHITM	Growth Hormone Inducible Transmembrane Protein	Protein Coding	Q9H3K2	45	GC10P084139	0.275021	https://www.genecards.org/cgi-bin/carddisp.pl?gene=GHITM
LPCAT4	Lysophosphatidylcholine Acyltransferase 4	Protein Coding	Q643R3	44	GC15M034358	0.275021	https://www.genecards.org/cgi-bin/carddisp.pl?gene=LPCAT4
UBAC1	UBA Domain Containing 1	Protein Coding	Q9BSL1	44	GC09M135932	0.275021	https://www.genecards.org/cgi-bin/carddisp.pl?gene=UBAC1
HECTD2	HECT Domain E3 Ubiquitin Protein Ligase 2	Protein Coding	Q5U5R9	42	GC10P091409	0.275021	https://www.genecards.org/cgi-bin/carddisp.pl?gene=HECTD2
EXOC3	Exocyst Complex Component 3	Protein Coding	O60645	41	GC05P000443	0.275021	https://www.genecards.org/cgi-bin/carddisp.pl?gene=EXOC3
MDM1	Mdm1 Nuclear Protein	Protein Coding	Q8TC05	41	GC12M068272	0.275021	https://www.genecards.org/cgi-bin/carddisp.pl?gene=MDM1
FAM110B	Family With Sequence Similarity 110 Member B	Protein Coding	Q8TC76	38	GC08P057995	0.275021	https://www.genecards.org/cgi-bin/carddisp.pl?gene=FAM110B
SCHIP1	Schwannomin Interacting Protein 1	Protein Coding	P0DPB3	37	GC03P159273	0.275021	https://www.genecards.org/cgi-bin/carddisp.pl?gene=SCHIP1
FAM219A	Family With Sequence Similarity 219 Member A	Protein Coding	Q8IW50	36	GC09M034929	0.275021	https://www.genecards.org/cgi-bin/carddisp.pl?gene=FAM219A
C2orf72	Chromosome 2 Open Reading Frame 72	Protein Coding	A6NCS6	30	GC02P231037	0.275021	https://www.genecards.org/cgi-bin/carddisp.pl?gene=C2orf72
SNORD62A	Small Nucleolar RNA, C/D Box 62A	RNA Gene		15	GC09P131485	0.275021	https://www.genecards.org/cgi-bin/carddisp.pl?gene=SNORD62A
PLCB4	Phospholipase C Beta 4	Protein Coding	Q15147	52	GC20P009067	0.252378	https://www.genecards.org/cgi-bin/carddisp.pl?gene=PLCB4
ARL3	ADP Ribosylation Factor Like GTPase 3	Protein Coding	P36405	51	GC10M102673	0.252378	https://www.genecards.org/cgi-bin/carddisp.pl?gene=ARL3
BBS10	Bardet-Biedl Syndrome 10	Protein Coding	Q8TAM1	50	GC12M076344	0.252378	https://www.genecards.org/cgi-bin/carddisp.pl?gene=BBS10
POLR1D	RNA Polymerase I And III Subunit D	Protein Coding	P0DPB6	50	GC13P027620	0.252378	https://www.genecards.org/cgi-bin/carddisp.pl?gene=POLR1D
ADD2	Adducin 2	Protein Coding	P35612	49	GC02M070626	0.252378	https://www.genecards.org/cgi-bin/carddisp.pl?gene=ADD2
IL15RA	Interleukin 15 Receptor Subunit Alpha	Protein Coding	Q13261	49	GC10M005943	0.252378	https://www.genecards.org/cgi-bin/carddisp.pl?gene=IL15RA
IQCB1	IQ Motif Containing B1	Protein Coding	Q15051	49	GC03M121769	0.252378	https://www.genecards.org/cgi-bin/carddisp.pl?gene=IQCB1
NEU2	Neuraminidase 2	Protein Coding	Q9Y3R4	49	GC02P233032	0.252378	https://www.genecards.org/cgi-bin/carddisp.pl?gene=NEU2
PDPN	Podoplanin	Protein Coding	Q86YL7	49	GC01P013583	0.252378	https://www.genecards.org/cgi-bin/carddisp.pl?gene=PDPN
BLOC1S6	Biogenesis Of Lysosomal Organelles Complex 1 Subunit 6	Protein Coding	Q9UL45	47	GC15P148239	0.252378	https://www.genecards.org/cgi-bin/carddisp.pl?gene=BLOC1S6
CD99	CD99 Molecule (Xg Blood Group)	Protein Coding	P14209	47	GC0XP002691	0.252378	https://www.genecards.org/cgi-bin/carddisp.pl?gene=CD99
GYPB	Glycophorin B (MNS Blood Group)	Protein Coding	P06028	45	GC04M143996	0.252378	https://www.genecards.org/cgi-bin/carddisp.pl?gene=GYPB
TGIF2	TGFB Induced Factor Homeobox 2	Protein Coding	Q9GZN2	45	GC20P036573	0.252378	https://www.genecards.org/cgi-bin/carddisp.pl?gene=TGIF2
CSRNP2	Cysteine And Serine Rich Nuclear Protein 2	Protein Coding	Q9H175	42	GC12M051061	0.252378	https://www.genecards.org/cgi-bin/carddisp.pl?gene=CSRNP2
BET1L	Bet1 Golgi Vesicular Membrane Trafficking Protein Like	Protein Coding	Q9NYM9	40	GC11M010183	0.252378	https://www.genecards.org/cgi-bin/carddisp.pl?gene=BET1L
CCL15	C-C Motif Chemokine Ligand 15	Protein Coding	Q16663	40	GC17M035996	0.252378	https://www.genecards.org/cgi-bin/carddisp.pl?gene=CCL15
WSB2	WD Repeat And SOCS Box Containing 2	Protein Coding	Q9NYS7	40	GC12M118032	0.252378	https://www.genecards.org/cgi-bin/carddisp.pl?gene=WSB2
LINC00115	Long Intergenic Non-Protein Coding RNA 115	RNA Gene		23	GC01M013885	0.252378	https://www.genecards.org/cgi-bin/carddisp.pl?gene=LINC00115
PRKCQ-AS1	PRKCQ Antisense RNA 1	RNA Gene		16	GC10P006580	0.252378	https://www.genecards.org/cgi-bin/carddisp.pl?gene=PRKCQ-AS1
ROBO4	Roundabout Guidance Receptor 4	Protein Coding	Q8WZ75	52	GC11M124883	0.218456	https://www.genecards.org/cgi-bin/carddisp.pl?gene=ROBO4
CHRD	Chordin	Protein Coding	Q9H2X0	50	GC03P184380	0.218456	https://www.genecards.org/cgi-bin/carddisp.pl?gene=CHRD
IGHMBP2	Immunoglobulin Mu DNA Binding Protein 2	Protein Coding	P38935	50	GC11P068903	0.218456	https://www.genecards.org/cgi-bin/carddisp.pl?gene=IGHMBP2
PLCB2	Phospholipase C Beta 2	Protein Coding	Q00722	50	GC15M040278	0.218456	https://www.genecards.org/cgi-bin/carddisp.pl?gene=PLCB2
VPS33B	VPS33B Late Endosome And Lysosome Associated	Protein Coding	Q9H267	50	GC15M090998	0.218456	https://www.genecards.org/cgi-bin/carddisp.pl?gene=VPS33B
SIPA1	Signal-Induced Proliferation-Associated 1	Protein Coding	Q96FS4	49	GC11P065638	0.218456	https://www.genecards.org/cgi-bin/carddisp.pl?gene=SIPA1
ISCA1	Iron-Sulfur Cluster Assembly 1	Protein Coding	Q9BUE6	48	GC09M086264	0.218456	https://www.genecards.org/cgi-bin/carddisp.pl?gene=ISCA1
PACSIN2	Protein Kinase C And Casein Kinase Substrate In Neurons 2	Protein Coding	Q9UNF0	48	GC22M042835	0.218456	https://www.genecards.org/cgi-bin/carddisp.pl?gene=PACSIN2
ADAM23	ADAM Metallopeptidase Domain 23	Protein Coding	O75077	47	GC02P206443	0.218456	https://www.genecards.org/cgi-bin/carddisp.pl?gene=ADAM23
COG7	Component Of Oligomeric Golgi Complex 7	Protein Coding	P83436	47	GC16M023388	0.218456	https://www.genecards.org/cgi-bin/carddisp.pl?gene=COG7
DTNB	Dystrobrevin Beta	Protein Coding	O60941	47	GC02M025378	0.218456	https://www.genecards.org/cgi-bin/carddisp.pl?gene=DTNB
LY6E	Lymphocyte Antigen 6 Family Member E	Protein Coding	Q16553	47	GC08P143017	0.218456	https://www.genecards.org/cgi-bin/carddisp.pl?gene=LY6E
LYPLA1	Lysophospholipase 1	Protein Coding	O75608	46	GC08M054046	0.218456	https://www.genecards.org/cgi-bin/carddisp.pl?gene=LYPLA1
MYRIP	Myosin VIIA And Rab Interacting Protein	Protein Coding	Q8NFW9	45	GC03P040675	0.218456	https://www.genecards.org/cgi-bin/carddisp.pl?gene=MYRIP
SDCBP2	Syndecan Binding Protein 2	Protein Coding	Q9H190	45	GC20M001309	0.218456	https://www.genecards.org/cgi-bin/carddisp.pl?gene=SDCBP2
SEC14L1	SEC14 Like Lipid Binding 1	Protein Coding	Q92503	45	GC17P102483	0.218456	https://www.genecards.org/cgi-bin/carddisp.pl?gene=SEC14L1
IFT20	Intraflagellar Transport 20	Protein Coding	Q8IY31	44	GC17M071090	0.218456	https://www.genecards.org/cgi-bin/carddisp.pl?gene=IFT20
NOSTRIN	Nitric Oxide Synthase Trafficking	Protein Coding	Q8IVI9	44	GC02P168786	0.218456	https://www.genecards.org/cgi-bin/carddisp.pl?gene=NOSTRIN
PRMT2	Protein Arginine Methyltransferase 2	Protein Coding	P55345	44	GC21P046635	0.218456	https://www.genecards.org/cgi-bin/carddisp.pl?gene=PRMT2
CEACAM4	CEA Cell Adhesion Molecule 4	Protein Coding	O75871	43	GC19M088927	0.218456	https://www.genecards.org/cgi-bin/carddisp.pl?gene=CEACAM4
RAB11FIP3	RAB11 Family Interacting Protein 3	Protein Coding	O75154	43	GC16P000425	0.218456	https://www.genecards.org/cgi-bin/carddisp.pl?gene=RAB11FIP3
SNX16	Sorting Nexin 16	Protein Coding	P57768	43	GC08M081799	0.218456	https://www.genecards.org/cgi-bin/carddisp.pl?gene=SNX16
TBC1D9	TBC1 Domain Family Member 9	Protein Coding	Q6ZT07	43	GC04M140621	0.218456	https://www.genecards.org/cgi-bin/carddisp.pl?gene=TBC1D9
ARB2A	ARB2 Cotranscriptional Regulator A	Protein Coding	Q8WUF8	42	GC05M093617	0.218456	https://www.genecards.org/cgi-bin/carddisp.pl?gene=ARB2A
ARHGAP19	Rho GTPase Activating Protein 19	Protein Coding	Q14CB8	42	GC10M097222	0.218456	https://www.genecards.org/cgi-bin/carddisp.pl?gene=ARHGAP19
ERI3	ERI1 Exoribonuclease Family Member 3	Protein Coding	O43414	42	GC01M044221	0.218456	https://www.genecards.org/cgi-bin/carddisp.pl?gene=ERI3
POLN	DNA Polymerase Nu	Protein Coding	Q7Z5Q5	42	GC04M004591	0.218456	https://www.genecards.org/cgi-bin/carddisp.pl?gene=POLN
TRUB2	TruB Pseudouridine Synthase Family Member 2	Protein Coding	O95900	42	GC09M129234	0.218456	https://www.genecards.org/cgi-bin/carddisp.pl?gene=TRUB2
CDC42SE2	CDC42 Small Effector 2	Protein Coding	Q9NRR3	41	GC05P131212	0.218456	https://www.genecards.org/cgi-bin/carddisp.pl?gene=CDC42SE2
MRPS21	Mitochondrial Ribosomal Protein S21	Protein Coding	P82921	41	GC01P160312	0.218456	https://www.genecards.org/cgi-bin/carddisp.pl?gene=MRPS21
OTULINL	OTU Deubiquitinase With Linear Linkage Specificity Like	Protein Coding	Q9NUU6	41	GC05P014582	0.218456	https://www.genecards.org/cgi-bin/carddisp.pl?gene=OTULINL
ZNF410	Zinc Finger Protein 410	Protein Coding	Q86VK4	41	GC14P073886	0.218456	https://www.genecards.org/cgi-bin/carddisp.pl?gene=ZNF410
C5orf15	Chromosome 5 Open Reading Frame 15	Protein Coding	Q8NC54	40	GC05M133955	0.218456	https://www.genecards.org/cgi-bin/carddisp.pl?gene=C5orf15
PLPPR5	Phospholipid Phosphatase Related 5	Protein Coding	Q32ZL2	40	GC01M098891	0.218456	https://www.genecards.org/cgi-bin/carddisp.pl?gene=PLPPR5
WBP1L	WW Domain Binding Protein 1 Like	Protein Coding	Q9NX94	40	GC10P102743	0.218456	https://www.genecards.org/cgi-bin/carddisp.pl?gene=WBP1L
ENTREP3	Endosomal Transmembrane Epsin Interactor 3	Protein Coding	P81408	38	GC01M159913	0.218456	https://www.genecards.org/cgi-bin/carddisp.pl?gene=ENTREP3
LDAF1	Lipid Droplet Assembly Factor 1	Protein Coding	Q96B96	37	GC16P065547	0.218456	https://www.genecards.org/cgi-bin/carddisp.pl?gene=LDAF1
MACIR	Macrophage Immunometabolism Regulator	Protein Coding	Q96GV9	37	GC05P103259	0.218456	https://www.genecards.org/cgi-bin/carddisp.pl?gene=MACIR
SLC38A6	Solute Carrier Family 38 Member 6	Protein Coding	Q8IZM9	37	GC14P060982	0.218456	https://www.genecards.org/cgi-bin/carddisp.pl?gene=SLC38A6
ZDHHC23	Zinc Finger DHHC-Type Palmitoyltransferase 23	Protein Coding	Q8IYP9	37	GC03P113947	0.218456	https://www.genecards.org/cgi-bin/carddisp.pl?gene=ZDHHC23
ENDOD1	Endonuclease Domain Containing 1	Protein Coding	O94919	36	GC11P095089	0.218456	https://www.genecards.org/cgi-bin/carddisp.pl?gene=ENDOD1
MARCHF2	Membrane Associated Ring-CH-Type Finger 2	Protein Coding	Q9P0N8	36	GC19P102211	0.218456	https://www.genecards.org/cgi-bin/carddisp.pl?gene=MARCHF2
TMEM268	Transmembrane Protein 268	Protein Coding	Q5VZI3	36	GC09P114603	0.218456	https://www.genecards.org/cgi-bin/carddisp.pl?gene=TMEM268
C5orf22	Chromosome 5 Open Reading Frame 22	Protein Coding	Q49AR2	34	GC05P031532	0.218456	https://www.genecards.org/cgi-bin/carddisp.pl?gene=C5orf22
SHLD2	Shieldin Complex Subunit 2	Protein Coding	Q86V20	34	GC10P106597	0.218456	https://www.genecards.org/cgi-bin/carddisp.pl?gene=SHLD2
FLNC-AS1	FLNC Antisense RNA 1	RNA Gene		20	GC07M129001	0.218456	https://www.genecards.org/cgi-bin/carddisp.pl?gene=FLNC-AS1
MIR1183	MicroRNA 1183	RNA Gene		17	GC07P021471	0.218456	https://www.genecards.org/cgi-bin/carddisp.pl?gene=MIR1183
MIR1256	MicroRNA 1256	RNA Gene		15	GC01M020988	0.218456	https://www.genecards.org/cgi-bin/carddisp.pl?gene=MIR1256
MIR3911	MicroRNA 3911	RNA Gene		15	GC09M127690	0.218456	https://www.genecards.org/cgi-bin/carddisp.pl?gene=MIR3911
MIR3916	MicroRNA 3916	RNA Gene		15	GC01M247201	0.218456	https://www.genecards.org/cgi-bin/carddisp.pl?gene=MIR3916
MIR1253	MicroRNA 1253	RNA Gene		12	GC17M002748	0.218456	https://www.genecards.org/cgi-bin/carddisp.pl?gene=MIR1253
MIR1264	MicroRNA 1264	RNA Gene		11	GC0XP114652	0.218456	https://www.genecards.org/cgi-bin/carddisp.pl?gene=MIR1264
MIR1470	MicroRNA 1470	RNA Gene		11	GC19P102583	0.218456	https://www.genecards.org/cgi-bin/carddisp.pl?gene=MIR1470
MIR2392	MicroRNA 2392	RNA Gene		11	GC14P115591	0.218456	https://www.genecards.org/cgi-bin/carddisp.pl?gene=MIR2392
MIR4261	MicroRNA 4261	RNA Gene		10	GC02M010192	0.218456	https://www.genecards.org/cgi-bin/carddisp.pl?gene=MIR4261
LOC110351180	IBSP 5' Regulatory Region	Functional Element		2	GC04P087794	0.218456	https://www.genecards.org/cgi-bin/carddisp.pl?gene=LOC110351180
CFHR4	Complement Factor H Related 4	Protein Coding	Q92496	43	GC01P196888	0.17542	https://www.genecards.org/cgi-bin/carddisp.pl?gene=CFHR4

## Sheet: S4
Supplementary Table 4 209 significant shear stress-related genes.
MMP2
EDN1
CXCR4
IGF1
SOD2
MAPKAPK2
LIMS2
PALLD
TEK
ALDOC
LRRC8D
HECTD2
SLCO2A1
POLE3
F2RL1
SIPA1
POLR2B
ATOH8
ID1
TF
ADAM23
IRS1
CYP1A1
FGFR3
CRP
KLF4
HDAC3
ECE1
LANCL2
YWHAH
ADRB1
PGAM1
C5
NECAB2
GTF3C5
LDLR
KLF2
TUBA1A
SELP
SNCAIP
FAM120A
JAK2
CREB3
KANK3
EIF2B2
SLC16A2
CTSK
GCH1
IRS2
PODXL
CDH11
TIMP1
ISCA1
FOXO1
HYAL2
SLC2A1
EI24
CITED2
HNRNPD
TMBIM1
NAMPT
KIAA0513
DHH
PGF
ZDHHC3
RAB6A
FSCN1
SMAD1
LGALS3
LPCAT4
NCL
P2RX1
KRT19
LCP2
RNASE1
LAMB2
ACP1
EHD1
MRPS21
ADM
XRCC5
SNHG1
MMADHC
GPR68
EPAS1
COL8A2
GPX1
STX6
FAM20C
ZBTB46
MAP7D1
IL1R1
CTTN
PROCR
GJA5
EVL
EPHB4
CYP1B1
SMAD6
HMGB1
KLF3
UGCG
DNASE1
SOS1
TICAM1
NOSIP
SOX4
PKD1
JAM3
AIDA
RXRA
MAP3K5
SLC44A2
ITGB4
DICER1
PLTP
CHST1
HBEGF
CDKN1B
CRYAB
DUSP2
MEF2A
RPS27A
PI4K2A
TSC22D3
CDH2
PTPRB
FLNC
HSPA4
RHOA
PPIG
EGR1
PIK3R3
THBD
ITGB7
PIK3C2A
GJA4
RP1
RAPGEF1
MAP3K8
SMAD7
HLA-A
S1PR4
SPHK1
ORAI1
DDAH2
H19
TGFBR1
ADRB2
TES
MIAT
HNRNPH3
TXNIP
XPR1
PRKAA2
KDR
GLUD1
PECAM1
CD59
PTGDS
ADAMTS1
CLEC14A
S1PR1
FGF2
ENDOD1
RECK
RAPGEF3
PLEC
ANK1
HIF1A
SCAMP1
NIPAL3
NOS3
TGFA
ANPEP
JMJD1C
CAPN5
S100A10
CCL21
RARG
TMOD1
CHRD
NOG
HLA-B
KLF15
ZMIZ1
COX11
HPX
TMX2-CTNND1
COX4I1
PI16
KCTD12
F3
SYNPO
LMNA
TMSB4X
SHKBP1
KCNN4
HSPG2
NOTCH1
BAX
SNAP91
DAPK1
SUOX
MBOAT2
GPC1
PTGIS
HDAC6
RXRB

## Sheet: S5
Supplementary Table 5 Exposure data of 299 eQTLs.
pval.exposure	chr.exposure	pos.exposure	samplesize.exposure	se.exposure	beta.exposure	id.exposure	SNP	effect_allele.exposure	other_allele.exposure	eaf.exposure	mr_keep.exposure	pval_origin.exposure	data_source.exposure	F_statistics	ENSEMBL	exposure
4.25598e-166	1	24754268	31568	0.0135152	0.371233	eqtl-a-ENSG00000001461	rs2206348	G	A	0.243272	TRUE	reported	igd	754.433	ENSG00000001461	NIPAL3
1.46454e-22	1	24806213	25354	0.0119323	-0.116616	eqtl-a-ENSG00000001461	rs195737	A	T	0.446373	TRUE	reported	igd	95.5067	ENSG00000001461	NIPAL3
1.25458e-20	16	2175373	18246	0.0166111	-0.154681	eqtl-a-ENSG00000008710	rs13333747	C	T	0.150135	TRUE	reported	igd	86.7021	ENSG00000008710	PKD1
6.81397e-16	11	16925547	21004	0.0442795	-0.357499	eqtl-a-ENSG00000011405	rs4141150	C	T	0.0183195	TRUE	reported	igd	65.1783	ENSG00000011405	PIK3C2A
6.16453e-12	11	16974534	23838	0.0388171	0.266903	eqtl-a-ENSG00000011405	rs72865761	G	A	0.0240073	TRUE	reported	igd	47.2742	ENSG00000011405	PIK3C2A
1e-200	11	17037793	26196	0.0124345	-0.572675	eqtl-a-ENSG00000011405	rs7130826	G	T	0.27455	TRUE	reported	igd	2120.93	ENSG00000011405	PIK3C2A
1.07149e-08	11	17156155	20972	0.0454201	0.259762	eqtl-a-ENSG00000011405	rs61762009	A	G	0.0174352	TRUE	reported	igd	32.705	ENSG00000011405	PIK3C2A
3.82472e-09	11	16530777	20151	0.0422693	0.249034	eqtl-a-ENSG00000011405	rs72873385	G	A	0.020185	TRUE	reported	igd	34.7076	ENSG00000011405	PIK3C2A
1.60214e-13	7	50428428	31185	0.0123354	0.0910168	eqtl-a-ENSG00000029534	rs12718597	A	C	0.365482	TRUE	reported	igd	54.4388	ENSG00000029534	ANK1
5.31007e-19	8	41616478	31567	0.0125468	-0.111735	eqtl-a-ENSG00000029534	rs11989912	A	G	0.338027	TRUE	reported	igd	79.3022	ENSG00000029534	ANK1
1.6308e-99	8	41509915	31566	0.0117634	0.249087	eqtl-a-ENSG00000029534	rs4736819	T	C	0.543505	TRUE	reported	igd	448.341	ENSG00000029534	ANK1
1.96472e-22	17	33875262	31185	0.0128753	0.125453	eqtl-a-ENSG00000029534	rs8073060	A	T	0.305723	TRUE	reported	igd	94.9335	ENSG00000029534	ANK1
7.50067e-14	5	169540994	27962	0.0426333	-0.318842	eqtl-a-ENSG00000043462	rs146319868	T	G	0.0198043	TRUE	reported	igd	55.9271	ENSG00000043462	LCP2
8.4217e-89	5	169735262	30688	0.0161428	0.322516	eqtl-a-ENSG00000043462	rs12652307	C	G	0.156774	TRUE	reported	igd	399.132	ENSG00000043462	LCP2
8.05008e-28	5	169761334	31470	0.0121137	0.132433	eqtl-a-ENSG00000043462	rs315773	A	G	0.603085	TRUE	reported	igd	119.512	ENSG00000043462	LCP2
5.62471e-11	10	115846302	5926	0.0508727	0.333394	eqtl-a-ENSG00000043591	rs117648943	G	A	0.0138373	TRUE	reported	igd	42.9338	ENSG00000043591	ADRB1
4.81948e-137	10	115799477	26609	0.0135939	0.338727	eqtl-a-ENSG00000043591	rs4917675	C	T	0.242343	TRUE	reported	igd	620.839	ENSG00000043591	ADRB1
6.64202e-44	4	57850846	14261	0.0118272	-0.164357	eqtl-a-ENSG00000047315	rs3796531	G	A	0.486451	TRUE	reported	igd	193.086	ENSG00000047315	POLR2B
9.46237e-26	9	96328303	30606	0.0124953	-0.131091	eqtl-a-ENSG00000048828	rs564	C	T	0.342285	TRUE	reported	igd	110.059	ENSG00000048828	FAM120A
2.88337e-20	2	241374428	23239	0.0119684	-0.110386	eqtl-a-ENSG00000063660	rs62187173	C	T	0.435312	TRUE	reported	igd	85.0586	ENSG00000063660	GPC1
3.55067e-10	6	144385777	25735	0.0266207	0.166986	eqtl-a-ENSG00000068305	rs149110519	T	C	0.0526158	TRUE	reported	igd	39.3448	ENSG00000068305	MEF2A
1.74141e-14	7	50370254	30077	0.016647	0.127656	eqtl-a-ENSG00000068305	rs149007767	T	C	0.149708	TRUE	reported	igd	58.8006	ENSG00000068305	MEF2A
1.00231e-10	15	100004180	30935	0.0188783	-0.122077	eqtl-a-ENSG00000068305	rs10083668	C	T	0.111543	TRUE	reported	igd	41.8132	ENSG00000068305	MEF2A
2.31686e-83	15	100051136	31300	0.0117569	-0.227418	eqtl-a-ENSG00000068305	rs8026614	T	C	0.481468	TRUE	reported	igd	374.142	ENSG00000068305	MEF2A
1.22011e-54	15	100186866	31345	0.016052	0.249883	eqtl-a-ENSG00000068305	rs78547437	C	T	0.161115	TRUE	reported	igd	242.319	ENSG00000068305	MEF2A
1.64361e-31	2	128375476	14260	0.0122883	-0.143506	eqtl-a-ENSG00000072163	rs2248763	G	A	0.367125	TRUE	reported	igd	136.363	ENSG00000072163	LIMS2
1e-200	2	128393289	14262	0.0124605	-0.386891	eqtl-a-ENSG00000072163	rs2255177	C	T	0.309118	TRUE	reported	igd	963.93	ENSG00000072163	LIMS2
1.41971e-08	2	128924430	14262	0.0121744	0.0690408	eqtl-a-ENSG00000072163	rs7581718	A	T	0.607443	TRUE	reported	igd	32.1555	ENSG00000072163	LIMS2
1.0876e-09	7	137881690	30491	0.0126248	-0.0769635	eqtl-a-ENSG00000075618	rs7785014	C	T	0.668332	TRUE	reported	igd	37.1614	ENSG00000075618	FSCN1
1.54525e-11	7	50305863	30551	0.0127764	0.0861612	eqtl-a-ENSG00000075618	rs4917014	G	T	0.316454	TRUE	reported	igd	45.4756	ENSG00000075618	FSCN1
4.48642e-13	7	5634246	27827	0.0390026	-0.282375	eqtl-a-ENSG00000075618	rs140728684	T	G	0.0237649	TRUE	reported	igd	52.4124	ENSG00000075618	FSCN1
2.33346e-138	7	5710427	30935	0.021013	-0.526127	eqtl-a-ENSG00000075618	rs4415230	T	C	0.0838438	TRUE	reported	igd	626.869	ENSG00000075618	FSCN1
2.28455e-13	7	5714023	27728	0.0428163	0.313891	eqtl-a-ENSG00000075618	rs852408	A	C	0.0196351	TRUE	reported	igd	53.7413	ENSG00000075618	FSCN1
2.67917e-15	7	5805658	23242	0.0414041	0.327299	eqtl-a-ENSG00000075618	rs147941428	G	A	0.021014	TRUE	reported	igd	62.4835	ENSG00000075618	FSCN1
5.74513e-13	12	69732105	30820	0.0119203	-0.0859009	eqtl-a-ENSG00000075618	rs4761234	C	T	0.459799	TRUE	reported	igd	51.927	ENSG00000075618	FSCN1
2.71206e-11	20	42838550	30935	0.0118939	0.0792298	eqtl-a-ENSG00000075618	rs2143606	G	A	0.480514	TRUE	reported	igd	44.3711	ENSG00000075618	FSCN1
4.87416e-12	6	12015296	31684	0.0135798	-0.0938252	eqtl-a-ENSG00000078401	rs6458035	G	A	0.741986	TRUE	reported	igd	47.7337	ENSG00000078401	EDN1
9.86052e-50	6	12252457	31684	0.0118666	0.175939	eqtl-a-ENSG00000078401	rs544134	C	T	0.547973	TRUE	reported	igd	219.808	ENSG00000078401	EDN1
1.95794e-29	6	12160547	31562	0.0283834	0.319736	eqtl-a-ENSG00000078401	rs3777754	C	T	0.0456639	TRUE	reported	igd	126.89	ENSG00000078401	EDN1
8.85727e-87	2	216977028	31470	0.0117466	-0.23194	eqtl-a-ENSG00000079246	rs828910	G	A	0.513398	TRUE	reported	igd	389.852	ENSG00000079246	XRCC5
5.31129e-44	12	48139351	30803	0.0143165	0.199181	eqtl-a-ENSG00000079337	rs2238144	T	C	0.218025	TRUE	reported	igd	193.55	ENSG00000079337	RAPGEF3
3.22849e-153	12	48034234	31355	0.022403	0.590716	eqtl-a-ENSG00000079337	rs145192203	T	C	0.0725259	TRUE	reported	igd	695.212	ENSG00000079337	RAPGEF3
1.7366e-11	8	61650831	14263	0.0155228	0.104419	eqtl-a-ENSG00000085063	rs7846314	T	A	0.178349	TRUE	reported	igd	45.2437	ENSG00000085063	CD59
3.81505e-55	11	33716435	14263	0.0130809	-0.204599	eqtl-a-ENSG00000085063	rs12419106	T	C	0.284349	TRUE	reported	igd	244.608	ENSG00000085063	CD59
2.27389e-10	11	33842571	14259	0.023371	0.148207	eqtl-a-ENSG00000085063	rs4756046	A	C	0.9305	TRUE	reported	igd	40.2089	ENSG00000085063	CD59
1e-200	11	33719821	13431	0.0117575	-0.457261	eqtl-a-ENSG00000085063	rs831611	C	T	0.636207	TRUE	reported	igd	1512.29	ENSG00000085063	CD59
2.24461e-10	12	54685880	14263	0.0256126	0.162479	eqtl-a-ENSG00000085063	rs35979828	T	C	0.0571059	TRUE	reported	igd	40.2371	ENSG00000085063	CD59
4.40251e-79	5	77746199	31683	0.0136516	-0.257042	eqtl-a-ENSG00000085365	rs10942856	T	C	0.754134	TRUE	reported	igd	354.498	ENSG00000085365	SCAMP1
2.72258e-08	1	156434703	31684	0.0125743	-0.069893	eqtl-a-ENSG00000085733	rs1050316	T	G	0.662638	TRUE	reported	igd	30.8939	ENSG00000085733	CTTN
1e-200	3	56849749	31684	0.0115937	0.470099	eqtl-a-ENSG00000085733	rs1354034	C	T	0.618137	TRUE	reported	igd	1644.02	ENSG00000085733	CTTN
1.7386e-12	9	99192919	26161	0.0139733	-0.0985647	eqtl-a-ENSG00000085733	rs10820606	C	A	0.236914	TRUE	reported	igd	49.7521	ENSG00000085733	CTTN
4.2002e-10	10	65066186	31684	0.012039	-0.0752005	eqtl-a-ENSG00000085733	rs10761741	T	G	0.420816	TRUE	reported	igd	39.0151	ENSG00000085733	CTTN
9.93574e-34	11	243268	31569	0.0142467	0.172457	eqtl-a-ENSG00000085733	rs505404	G	T	0.222031	TRUE	reported	igd	146.523	ENSG00000085733	CTTN
7.90315e-26	11	70263716	31566	0.0141493	0.148688	eqtl-a-ENSG00000085733	rs4570606	C	T	0.227171	TRUE	reported	igd	110.422	ENSG00000085733	CTTN
9.08866e-28	12	54712308	31684	0.0120506	0.131611	eqtl-a-ENSG00000085733	rs10876550	A	G	0.590064	TRUE	reported	igd	119.272	ENSG00000085733	CTTN
3.26738e-11	12	57036023	31569	0.0127657	0.0846886	eqtl-a-ENSG00000085733	rs2950393	A	G	0.317506	TRUE	reported	igd	44.0082	ENSG00000085733	CTTN
4.15911e-31	12	122216910	30031	0.0189598	0.219923	eqtl-a-ENSG00000085733	rs11553699	G	A	0.10963	TRUE	reported	igd	134.538	ENSG00000085733	CTTN
4.18408e-19	17	33884804	31684	0.0154806	0.138274	eqtl-a-ENSG00000085733	rs10512472	C	T	0.179037	TRUE	reported	igd	79.7771	ENSG00000085733	CTTN
3.31818e-13	18	20720973	31300	0.0118814	0.0865063	eqtl-a-ENSG00000085733	rs11082304	T	G	0.50307	TRUE	reported	igd	53.0069	ENSG00000085733	CTTN
3.92934e-08	18	67526644	31569	0.0119008	0.0653816	eqtl-a-ENSG00000085733	rs1615504	C	T	0.520457	TRUE	reported	igd	30.1808	ENSG00000085733	CTTN
4.55302e-13	20	1600925	31684	0.0123363	-0.0892892	eqtl-a-ENSG00000085733	rs11696739	A	G	0.365478	TRUE	reported	igd	52.3842	ENSG00000085733	CTTN
1.37467e-22	20	1924707	31569	0.0131507	-0.12861	eqtl-a-ENSG00000085733	rs13042885	T	C	0.284247	TRUE	reported	igd	95.6366	ENSG00000085733	CTTN
2.44512e-12	20	31107399	31569	0.0137294	0.0961953	eqtl-a-ENSG00000085733	rs6141743	G	C	0.249547	TRUE	reported	igd	49.0882	ENSG00000085733	CTTN
2.76058e-198	19	49457040	30698	0.0119595	-0.359289	eqtl-a-ENSG00000087088	rs11668424	A	G	0.368773	TRUE	reported	igd	902.472	ENSG00000087088	BAX
2.2346e-12	19	49377086	31086	0.016485	0.115711	eqtl-a-ENSG00000087088	rs611251	C	T	0.153441	TRUE	reported	igd	49.2656	ENSG00000087088	BAX
1.32969e-08	19	49621592	31466	0.0123158	0.069982	eqtl-a-ENSG00000087088	rs1060967	C	G	0.369649	TRUE	reported	igd	32.2864	ENSG00000087088	BAX
6.66807e-65	3	133367858	30859	0.0177534	-0.302023	eqtl-a-ENSG00000091513	rs12634591	C	T	0.12601	TRUE	reported	igd	289.394	ENSG00000091513	TF
7.69963e-10	3	133530647	30733	0.0124771	0.0767477	eqtl-a-ENSG00000091513	rs56090943	T	C	0.348129	TRUE	reported	igd	37.8334	ENSG00000091513	TF
2.86484e-24	10	70142508	22327	0.0165449	0.168166	eqtl-a-ENSG00000096746	rs12218103	A	G	0.151385	TRUE	reported	igd	103.302	ENSG00000096746	HNRNPH3
1.69903e-43	9	4942546	30902	0.0125743	0.173894	eqtl-a-ENSG00000096968	rs7035015	C	G	0.329829	TRUE	reported	igd	191.238	ENSG00000096968	JAK2
8.57038e-141	9	5133609	31229	0.0116693	0.294781	eqtl-a-ENSG00000096968	rs6476941	T	C	0.466583	TRUE	reported	igd	638.089	ENSG00000096968	JAK2
7.62237e-10	16	28539848	31300	0.0120442	-0.0741029	eqtl-a-ENSG00000096968	rs4788084	T	C	0.419635	TRUE	reported	igd	37.8518	ENSG00000096968	JAK2
2.78612e-55	5	148200011	31569	0.0119638	-0.187368	eqtl-a-ENSG00000100644	rs56330463	C	T	0.582097	TRUE	reported	igd	245.259	ENSG00000100644	HIF1A
3.29534e-16	14	61952839	31355	0.0229944	0.187685	eqtl-a-ENSG00000100644	rs17098514	C	A	0.0718417	TRUE	reported	igd	66.6173	ENSG00000100644	HIF1A
1.7342e-56	14	62150735	31483	0.0286123	-0.453124	eqtl-a-ENSG00000100644	rs111522409	G	A	0.0444941	TRUE	reported	igd	250.785	ENSG00000100644	HIF1A
5.33703e-14	14	61944422	25218	0.0463112	-0.348413	eqtl-a-ENSG00000100644	rs77899560	G	A	0.0167304	TRUE	reported	igd	56.5955	ENSG00000100644	HIF1A
3.86367e-11	2	85806068	31529	0.012046	-0.079613	eqtl-a-ENSG00000100697	rs3731827	C	T	0.418566	TRUE	reported	igd	43.6772	ENSG00000100697	DICER1
9.18756e-24	6	144385777	25735	0.0265629	0.266957	eqtl-a-ENSG00000100697	rs149110519	T	C	0.0526158	TRUE	reported	igd	100.995	ENSG00000100697	DICER1
1.01531e-24	8	61650831	31529	0.01549	0.159003	eqtl-a-ENSG00000100697	rs7846314	T	A	0.178349	TRUE	reported	igd	105.361	ENSG00000100697	DICER1
9.44061e-151	14	95648657	30231	0.0123128	-0.321998	eqtl-a-ENSG00000100697	rs1054195	A	C	0.335252	TRUE	reported	igd	683.855	ENSG00000100697	DICER1
1.59291e-10	20	44045528	24991	0.0358429	-0.229255	eqtl-a-ENSG00000100979	rs112925750	A	G	0.0282938	TRUE	reported	igd	40.9069	ENSG00000100979	PLTP
1e-200	20	44468512	31568	0.0120928	-0.464979	eqtl-a-ENSG00000100979	rs197670	C	T	0.67531	TRUE	reported	igd	1478.38	ENSG00000100979	PLTP
2.29615e-164	20	44292921	31568	0.0116033	0.317027	eqtl-a-ENSG00000100979	rs2200587	T	G	0.510569	TRUE	reported	igd	746.452	ENSG00000100979	PLTP
7.51969e-95	20	44619654	31559	0.0141499	0.292376	eqtl-a-ENSG00000100979	rs35610751	G	C	0.220227	TRUE	reported	igd	426.923	ENSG00000100979	PLTP
8.30252e-09	20	44871449	31278	0.0251611	0.144981	eqtl-a-ENSG00000100979	rs2425796	A	G	0.940656	TRUE	reported	igd	33.1998	ENSG00000100979	PLTP
5.19996e-30	20	44834221	31224	0.0122923	0.139896	eqtl-a-ENSG00000100979	rs2425777	G	T	0.633026	TRUE	reported	igd	129.514	ENSG00000100979	PLTP
5.64807e-57	20	33756830	24554	0.0118966	-0.18924	eqtl-a-ENSG00000101000	rs2378335	C	A	0.435838	TRUE	reported	igd	253.014	ENSG00000101000	PROCR
4.36717e-21	18	46460385	31430	0.01266	0.119303	eqtl-a-ENSG00000101665	rs4939829	G	A	0.325736	TRUE	reported	igd	88.7989	ENSG00000101665	SMAD7
4.10582e-14	7	50370254	30077	0.016648	-0.125815	eqtl-a-ENSG00000103154	rs149007767	T	C	0.149708	TRUE	reported	igd	57.11	ENSG00000103154	NECAB2
1.21509e-08	12	51060350	31569	0.0125002	0.0712214	eqtl-a-ENSG00000103154	rs2731439	T	C	0.345663	TRUE	reported	igd	32.4608	ENSG00000103154	NECAB2
1.48594e-138	16	84028896	31563	0.0269917	-0.676313	eqtl-a-ENSG00000103154	rs7203413	G	C	0.0489467	TRUE	reported	igd	627.78	ENSG00000103154	NECAB2
1e-200	16	84059859	30902	0.0120926	0.502547	eqtl-a-ENSG00000103154	rs11649522	C	G	0.315155	TRUE	reported	igd	1726.97	ENSG00000103154	NECAB2
1.50557e-20	16	84042082	31562	0.0189956	-0.176517	eqtl-a-ENSG00000103154	rs2175247	A	G	0.109582	TRUE	reported	igd	86.3455	ENSG00000103154	NECAB2
3.73508e-31	16	84113448	31681	0.0128817	0.149536	eqtl-a-ENSG00000103154	rs6563997	G	T	0.696328	TRUE	reported	igd	134.747	ENSG00000103154	NECAB2
1.65669e-10	19	44533907	27374	0.041612	-0.265905	eqtl-a-ENSG00000104783	rs74685738	G	T	0.0208324	TRUE	reported	igd	40.8304	ENSG00000104783	KCNN4
5.95662e-16	19	44623175	13678	0.0503273	0.407158	eqtl-a-ENSG00000104783	rs148430263	C	T	0.0141204	TRUE	reported	igd	65.4418	ENSG00000104783	KCNN4
8.69361e-27	19	44240028	29062	0.0325907	-0.349193	eqtl-a-ENSG00000104783	rs78310538	A	G	0.0342548	TRUE	reported	igd	114.793	ENSG00000104783	KCNN4
1.69239e-27	19	44178815	31470	0.0148811	-0.161682	eqtl-a-ENSG00000104783	rs62114103	T	C	0.197734	TRUE	reported	igd	118.039	ENSG00000104783	KCNN4
1e-200	19	44281492	26349	0.0108452	0.703281	eqtl-a-ENSG00000104783	rs11083720	T	G	0.365995	TRUE	reported	igd	4204.84	ENSG00000104783	KCNN4
1.34307e-12	5	148200011	31569	0.0120458	-0.0854038	eqtl-a-ENSG00000105835	rs56330463	C	T	0.582097	TRUE	reported	igd	50.2638	ENSG00000105835	NAMPT
6.19298e-25	7	105918922	31560	0.0123104	-0.126951	eqtl-a-ENSG00000105835	rs3801267	T	A	0.63417	TRUE	reported	igd	106.341	ENSG00000105835	NAMPT
2.53169e-09	7	106072993	31231	0.0122244	-0.0728526	eqtl-a-ENSG00000105835	rs6968555	A	C	0.616398	TRUE	reported	igd	35.5146	ENSG00000105835	NAMPT
1.0781e-09	17	38128648	31684	0.0119351	0.0727732	eqtl-a-ENSG00000105835	rs3859192	T	C	0.455547	TRUE	reported	igd	37.1761	ENSG00000105835	NAMPT
6.59022e-61	9	101915887	24331	0.0342374	0.563705	eqtl-a-ENSG00000106799	rs41283642	T	C	0.0305855	TRUE	reported	igd	271.061	ENSG00000106799	TGFBR1
1.42528e-24	9	101821121	31470	0.0181212	-0.185413	eqtl-a-ENSG00000106799	rs4563947	A	G	0.121951	TRUE	reported	igd	104.684	ENSG00000106799	TGFBR1
3.06902e-124	9	123982393	30717	0.0127126	0.301373	eqtl-a-ENSG00000106804	rs2416821	T	C	0.697995	TRUE	reported	igd	561.968	ENSG00000106804	C5
1e-200	9	123636121	31231	0.0111512	0.534493	eqtl-a-ENSG00000106804	rs10985070	A	C	0.570768	TRUE	reported	igd	2297.28	ENSG00000106804	C5
2.17671e-27	9	124338057	31560	0.0123406	0.133797	eqtl-a-ENSG00000106804	rs599228	G	T	0.638984	TRUE	reported	igd	117.542	ENSG00000106804	C5
1.11764e-13	9	122909390	31181	0.013273	-0.098569	eqtl-a-ENSG00000106804	rs4837714	A	G	0.722956	TRUE	reported	igd	55.1461	ENSG00000106804	C5
1.00508e-19	9	35752252	31684	0.0119561	-0.10866	eqtl-a-ENSG00000107175	rs1570249	A	G	0.439701	TRUE	reported	igd	82.591	ENSG00000107175	CREB3
6.66807e-12	6	29705659	29854	0.0120173	-0.0824926	eqtl-a-ENSG00000107263	rs2523393	G	A	0.42565	TRUE	reported	igd	47.118	ENSG00000107263	RAPGEF1
9.33254e-126	9	134602930	30733	0.018093	-0.431581	eqtl-a-ENSG00000107263	rs10793890	G	A	0.882077	TRUE	reported	igd	568.951	ENSG00000107263	RAPGEF1
1e-200	9	134290693	30606	0.0119445	-0.589725	eqtl-a-ENSG00000107263	rs2966353	A	G	0.304357	TRUE	reported	igd	2437.44	ENSG00000107263	RAPGEF1
2.83923e-17	9	134693892	30935	0.0137788	-0.116471	eqtl-a-ENSG00000107263	rs72761646	G	A	0.246308	TRUE	reported	igd	71.4471	ENSG00000107263	RAPGEF1
1.2919e-09	9	16864521	14263	0.0119505	0.0725205	eqtl-a-ENSG00000107317	rs2153271	T	C	0.551077	TRUE	reported	igd	36.8204	ENSG00000107317	PTGDS
7.2778e-149	9	139856810	14256	0.0116629	0.303063	eqtl-a-ENSG00000107317	rs885070	G	A	0.461699	TRUE	reported	igd	675.137	ENSG00000107317	PTGDS
1.59151e-08	19	16444697	5596	0.0121132	-0.0684578	eqtl-a-ENSG00000107317	rs10423726	A	C	0.595533	TRUE	reported	igd	31.9281	ENSG00000107317	PTGDS
3.29549e-10	10	30819529	26156	0.0119049	-0.0748142	eqtl-a-ENSG00000107968	rs7095741	T	A	0.527527	TRUE	reported	igd	39.4897	ENSG00000107968	MAP3K8
3.65595e-140	10	30781288	26225	0.014846	-0.374173	eqtl-a-ENSG00000107968	rs588931	C	T	0.810162	TRUE	reported	igd	635.174	ENSG00000107968	MAP3K8
2.06443e-15	10	30898813	26493	0.015638	-0.124125	eqtl-a-ENSG00000107968	rs56311653	C	T	0.174744	TRUE	reported	igd	62.9975	ENSG00000107968	MAP3K8
1.1221e-09	5	179184488	30491	0.0119707	0.0729144	eqtl-a-ENSG00000108175	rs76025697	A	G	0.441305	TRUE	reported	igd	37.0987	ENSG00000108175	ZMIZ1
1.93553e-11	6	144385777	24986	0.0266153	0.178615	eqtl-a-ENSG00000108175	rs149110519	T	C	0.0526158	TRUE	reported	igd	45.0338	ENSG00000108175	ZMIZ1
1.50418e-15	7	28724374	30606	0.0130978	0.104478	eqtl-a-ENSG00000108175	rs56388170	T	G	0.289189	TRUE	reported	igd	63.6245	ENSG00000108175	ZMIZ1
1.32526e-30	7	50370254	29328	0.016604	-0.190938	eqtl-a-ENSG00000108175	rs149007767	T	C	0.149708	TRUE	reported	igd	132.23	ENSG00000108175	ZMIZ1
2.00817e-51	10	81047015	22913	0.0121636	0.183499	eqtl-a-ENSG00000108175	rs1250565	A	G	0.380104	TRUE	reported	igd	227.565	ENSG00000108175	ZMIZ1
2.13221e-09	12	111865049	27669	0.0119219	0.0713838	eqtl-a-ENSG00000108175	rs7310615	G	C	0.537476	TRUE	reported	igd	35.849	ENSG00000108175	ZMIZ1
5.73852e-12	3	56849749	31684	0.0122298	0.0842133	eqtl-a-ENSG00000108405	rs1354034	C	T	0.618137	TRUE	reported	igd	47.4128	ENSG00000108405	P2RX1
1.39959e-139	6	144385777	25735	0.0260798	0.65592	eqtl-a-ENSG00000108405	rs149110519	T	C	0.0526158	TRUE	reported	igd	632.498	ENSG00000108405	P2RX1
1e-200	17	3797488	19008	0.0127229	-0.7575	eqtl-a-ENSG00000108405	rs73322959	T	C	0.225974	TRUE	reported	igd	3544.44	ENSG00000108405	P2RX1
1e-200	17	3822069	20060	0.0138139	0.511432	eqtl-a-ENSG00000108405	rs9904166	G	A	0.215749	TRUE	reported	igd	1370.57	ENSG00000108405	P2RX1
2.38342e-12	17	4349173	27310	0.0160771	0.112702	eqtl-a-ENSG00000108405	rs62067395	G	C	0.163211	TRUE	reported	igd	49.1378	ENSG00000108405	P2RX1
1.22349e-43	17	3961854	30854	0.032865	-0.455269	eqtl-a-ENSG00000108405	rs17176065	T	C	0.0334769	TRUE	reported	igd	191.885	ENSG00000108405	P2RX1
1.01906e-13	17	3792621	23162	0.0135987	-0.101151	eqtl-a-ENSG00000108405	rs11657162	T	C	0.256704	TRUE	reported	igd	55.3233	ENSG00000108405	P2RX1
1.04472e-11	2	190441317	31355	0.012763	0.0867938	eqtl-a-ENSG00000109107	rs2882877	G	A	0.317656	TRUE	reported	igd	46.2428	ENSG00000109107	ALDOC
5.88803e-10	5	43116830	31684	0.0127832	0.0791718	eqtl-a-ENSG00000109107	rs1532331	T	G	0.683885	TRUE	reported	igd	38.3561	ENSG00000109107	ALDOC
1.79143e-15	8	142337790	24943	0.0124509	0.099047	eqtl-a-ENSG00000109107	rs6986779	T	C	0.349935	TRUE	reported	igd	63.2771	ENSG00000109107	ALDOC
7.67715e-15	17	27225399	31355	0.0159158	0.123711	eqtl-a-ENSG00000109107	rs12947849	A	G	0.167199	TRUE	reported	igd	60.4132	ENSG00000109107	ALDOC
1e-200	17	27004703	31017	0.0126328	0.384815	eqtl-a-ENSG00000109107	rs7207976	A	C	0.704263	TRUE	reported	igd	927.848	ENSG00000109107	ALDOC
1.35145e-13	4	38704010	31348	0.0141896	-0.105014	eqtl-a-ENSG00000109787	rs4833087	A	C	0.226602	TRUE	reported	igd	54.7679	ENSG00000109787	KLF3
7.31981e-90	11	64645871	30877	0.0188289	-0.37847	eqtl-a-ENSG00000110047	rs1211284	G	A	0.890977	TRUE	reported	igd	404.003	ENSG00000110047	EHD1
1.83021e-09	12	111865049	28418	0.0119218	-0.0716752	eqtl-a-ENSG00000110047	rs7310615	G	C	0.537476	TRUE	reported	igd	36.143	ENSG00000110047	EHD1
6.06317e-20	11	6468149	30716	0.0144379	-0.132005	eqtl-a-ENSG00000110169	rs9787849	G	A	0.215281	TRUE	reported	igd	83.5881	ENSG00000110169	HPX
3.93913e-14	7	50370254	29863	0.0166479	0.12591	eqtl-a-ENSG00000111276	rs149007767	T	C	0.149708	TRUE	reported	igd	57.1969	ENSG00000111276	CDKN1B
1.44145e-45	12	12879254	31022	0.0133034	-0.188484	eqtl-a-ENSG00000111276	rs7956514	G	T	0.270536	TRUE	reported	igd	200.722	ENSG00000111276	CDKN1B
2.10329e-10	12	12605378	31026	0.0300972	-0.191223	eqtl-a-ENSG00000111276	rs2013675	T	G	0.0406459	TRUE	reported	igd	40.3645	ENSG00000111276	CDKN1B
1.25487e-12	6	160018236	24999	0.0275987	-0.195923	eqtl-a-ENSG00000112096	rs141103734	A	G	0.0487139	TRUE	reported	igd	50.3917	ENSG00000112096	SOD2
1e-200	6	160076945	29194	0.025332	1.37875	eqtl-a-ENSG00000112096	rs111962240	A	G	0.0479225	TRUE	reported	igd	2962.12	ENSG00000112096	SOD2
2.05022e-31	6	160080310	27225	0.0254763	-0.297041	eqtl-a-ENSG00000112096	rs62437294	A	G	0.0573457	TRUE	reported	igd	135.934	ENSG00000112096	SOD2
9.69393e-09	6	144385777	25521	0.0266267	-0.152728	eqtl-a-ENSG00000112096	rs149110519	T	C	0.0526158	TRUE	reported	igd	32.8979	ENSG00000112096	SOD2
1.256e-10	6	160073542	14057	0.0361604	-0.232594	eqtl-a-ENSG00000112096	rs191142340	A	C	0.0277836	TRUE	reported	igd	41.3684	ENSG00000112096	SOD2
2.45482e-10	7	28724374	30757	0.0131087	0.082977	eqtl-a-ENSG00000112096	rs56388170	T	G	0.289189	TRUE	reported	igd	40.0653	ENSG00000112096	SOD2
2.07109e-20	13	40974023	29063	0.0291827	-0.270185	eqtl-a-ENSG00000112096	rs77526211	A	G	0.0432109	TRUE	reported	igd	85.712	ENSG00000112096	SOD2
3.51172e-08	14	35572163	29567	0.0197491	-0.108889	eqtl-a-ENSG00000112096	rs111778408	A	G	0.100785	TRUE	reported	igd	30.3979	ENSG00000112096	SOD2
1.692e-11	17	38163295	30971	0.012245	0.0824165	eqtl-a-ENSG00000112096	rs12600856	C	T	0.379553	TRUE	reported	igd	45.2984	ENSG00000112096	SOD2
1.65371e-08	19	4997420	30971	0.014091	-0.0795396	eqtl-a-ENSG00000112096	rs11881751	A	G	0.231675	TRUE	reported	igd	31.8607	ENSG00000112096	SOD2
4.58353e-69	5	139664664	31355	0.0141107	0.247854	eqtl-a-ENSG00000113070	rs73257091	T	C	0.224504	TRUE	reported	igd	308.508	ENSG00000113070	HBEGF
3.21959e-38	2	207459077	31470	0.0146162	-0.188927	eqtl-a-ENSG00000114948	rs10497883	A	G	0.793472	TRUE	reported	igd	167.067	ENSG00000114948	ADAM23
3.33887e-11	2	207563641	31470	0.0134804	-0.0893848	eqtl-a-ENSG00000114948	rs12993580	A	G	0.264046	TRUE	reported	igd	43.9637	ENSG00000114948	ADAM23
1.8681e-15	5	35874575	31085	0.01349	-0.107241	eqtl-a-ENSG00000114948	rs6897932	T	C	0.262908	TRUE	reported	igd	63.1931	ENSG00000114948	ADAM23
5.37774e-14	6	90976768	28899	0.0162788	-0.122454	eqtl-a-ENSG00000114948	rs72928038	A	G	0.158151	TRUE	reported	igd	56.5811	ENSG00000114948	ADAM23
1e-200	2	232312968	31312	0.0189071	-0.632373	eqtl-a-ENSG00000115053	rs12992177	G	C	0.102276	TRUE	reported	igd	1118.59	ENSG00000115053	NCL
1.58125e-50	2	102660702	31684	0.0132892	0.198662	eqtl-a-ENSG00000115594	rs11695810	T	C	0.270773	TRUE	reported	igd	223.462	ENSG00000115594	IL1R1
2.67855e-54	2	102690727	31684	0.0153809	0.23866	eqtl-a-ENSG00000115594	rs12624116	T	C	0.179413	TRUE	reported	igd	240.751	ENSG00000115594	IL1R1
7.52315e-14	17	16170764	31569	0.0118877	0.0889022	eqtl-a-ENSG00000115594	rs7210990	A	C	0.481977	TRUE	reported	igd	55.9245	ENSG00000115594	IL1R1
5.90473e-39	2	39528352	31568	0.0225792	-0.294784	eqtl-a-ENSG00000115904	rs17023640	C	A	0.0741517	TRUE	reported	igd	170.437	ENSG00000115904	SOS1
1e-200	2	39228883	31183	0.0210212	-0.688877	eqtl-a-ENSG00000115904	rs4670904	C	G	0.918933	TRUE	reported	igd	1073.84	ENSG00000115904	SOS1
4.82059e-17	2	46514573	31141	0.0153694	-0.128962	eqtl-a-ENSG00000116016	rs73926247	G	T	0.182534	TRUE	reported	igd	70.4015	ENSG00000116016	EPAS1
5.2723e-182	2	46622081	31348	0.0116141	0.334126	eqtl-a-ENSG00000116016	rs11691694	C	G	0.456035	TRUE	reported	igd	827.602	ENSG00000116016	EPAS1
4.00959e-20	2	46454212	31470	0.0122466	0.112521	eqtl-a-ENSG00000116016	rs10193766	A	G	0.376639	TRUE	reported	igd	84.4128	ENSG00000116016	EPAS1
1.30407e-16	3	128316435	30971	0.0183563	-0.151862	eqtl-a-ENSG00000116016	rs4328821	G	A	0.118714	TRUE	reported	igd	68.4384	ENSG00000116016	EPAS1
4.99321e-09	19	33754548	23446	0.0218337	-0.12767	eqtl-a-ENSG00000116016	rs78744187	T	C	0.0806295	TRUE	reported	igd	34.189	ENSG00000116016	EPAS1
1e-200	1	36616337	25858	0.0121092	-0.496479	eqtl-a-ENSG00000116871	rs3754080	C	T	0.684747	TRUE	reported	igd	1680.88	ENSG00000116871	MAP7D1
5.63651e-09	1	36634737	19975	0.0332625	-0.193821	eqtl-a-ENSG00000116871	rs140732315	T	C	0.0330311	TRUE	reported	igd	33.9507	ENSG00000116871	MAP7D1
6.54485e-22	1	21593117	27399	0.0121419	-0.116812	eqtl-a-ENSG00000117298	rs212540	T	C	0.606231	TRUE	reported	igd	92.5486	ENSG00000117298	ECE1
1e-200	1	21663030	25792	0.0118047	-0.430401	eqtl-a-ENSG00000117298	rs1067221	C	A	0.632958	TRUE	reported	igd	1329.24	ENSG00000117298	ECE1
3.74257e-10	1	20620112	21651	0.0297374	0.18629	eqtl-a-ENSG00000117298	rs79346640	A	G	0.041684	TRUE	reported	igd	39.2404	ENSG00000117298	ECE1
7.60326e-14	2	85806068	31569	0.0120408	0.0900312	eqtl-a-ENSG00000117298	rs3731827	C	T	0.418566	TRUE	reported	igd	55.9046	ENSG00000117298	ECE1
1.00381e-09	5	179135815	31684	0.0130036	-0.0794349	eqtl-a-ENSG00000117298	rs6893300	A	C	0.297362	TRUE	reported	igd	37.3137	ENSG00000117298	ECE1
2.01002e-20	5	173205318	31569	0.013697	0.126859	eqtl-a-ENSG00000117298	rs2594836	A	G	0.749651	TRUE	reported	igd	85.7757	ENSG00000117298	ECE1
1.26183e-24	1	43436051	31469	0.0120172	-0.123101	eqtl-a-ENSG00000117394	rs841572	A	G	0.419254	TRUE	reported	igd	104.927	ENSG00000117394	SLC2A1
8.29278e-12	3	56849749	31470	0.0122301	-0.0835734	eqtl-a-ENSG00000117394	rs1354034	C	T	0.618137	TRUE	reported	igd	46.6927	ENSG00000117394	SLC2A1
3.01093e-08	5	173279842	31086	0.0119989	0.0664835	eqtl-a-ENSG00000117394	rs359457	T	C	0.567035	TRUE	reported	igd	30.6985	ENSG00000117394	SLC2A1
6.13197e-10	6	135427817	30971	0.0133499	-0.082596	eqtl-a-ENSG00000117394	rs9402686	A	G	0.272456	TRUE	reported	igd	38.2767	ENSG00000117394	SLC2A1
1e-200	1	46598903	31565	0.0115107	0.374438	eqtl-a-ENSG00000117461	rs1355642	G	A	0.464043	TRUE	reported	igd	1058.11	ENSG00000117461	PIK3R3
4.78079e-69	14	75408789	30280	0.0155715	0.273473	eqtl-a-ENSG00000119630	rs8185	C	T	0.172843	TRUE	reported	igd	308.418	ENSG00000119630	PGF
1.2282e-10	14	91767340	25038	0.0158665	-0.102112	eqtl-a-ENSG00000119714	rs35365725	C	G	0.168787	TRUE	reported	igd	41.4149	ENSG00000119714	GPR68
2.32274e-121	14	91710216	31351	0.0146373	-0.34289	eqtl-a-ENSG00000119714	rs2540877	A	C	0.198584	TRUE	reported	igd	548.732	ENSG00000119714	GPR68
3.41665e-26	19	16442019	22704	0.0126232	0.133646	eqtl-a-ENSG00000119714	rs55908509	A	G	0.3284	TRUE	reported	igd	112.082	ENSG00000119714	GPR68
1e-200	14	75382682	29827	0.0112978	0.497093	eqtl-a-ENSG00000119718	rs722685	T	C	0.577125	TRUE	reported	igd	1935.79	ENSG00000119718	EIF2B2
8.43918e-21	14	75775588	31560	0.011873	-0.111061	eqtl-a-ENSG00000119718	rs7155569	C	T	0.516198	TRUE	reported	igd	87.4933	ENSG00000119718	EIF2B2
6.61455e-98	14	75651779	30077	0.0268065	-0.56292	eqtl-a-ENSG00000119718	rs150453864	T	C	0.050336	TRUE	reported	igd	440.945	ENSG00000119718	EIF2B2
2.88868e-09	9	26732241	31529	0.0190006	0.112822	eqtl-a-ENSG00000120156	rs12684590	T	C	0.109968	TRUE	reported	igd	35.2554	ENSG00000120156	TEK
1e-200	9	27176886	31644	0.0133191	0.741645	eqtl-a-ENSG00000120156	rs2224530	C	T	0.206265	TRUE	reported	igd	3100.38	ENSG00000120156	TEK
5.49541e-130	9	27258216	31644	0.011995	0.290972	eqtl-a-ENSG00000120156	rs997675	A	G	0.38316	TRUE	reported	igd	588.402	ENSG00000120156	TEK
2.95869e-11	9	27322316	31518	0.0133713	-0.0888988	eqtl-a-ENSG00000120156	rs4878417	T	C	0.270891	TRUE	reported	igd	44.1995	ENSG00000120156	TEK
7.9378e-83	9	27115768	31644	0.0146541	-0.282531	eqtl-a-ENSG00000120156	rs10738763	T	C	0.79879	TRUE	reported	igd	371.695	ENSG00000120156	TEK
4.82781e-09	3	188135783	31240	0.0118911	0.0695974	eqtl-a-ENSG00000120738	rs12485444	A	T	0.509196	TRUE	reported	igd	34.2542	ENSG00000120738	EGR1
4.72444e-09	15	80260014	31684	0.0137666	0.0806283	eqtl-a-ENSG00000120738	rs8026803	C	T	0.247924	TRUE	reported	igd	34.3	ENSG00000120738	EGR1
3.10313e-11	2	136861225	31468	0.0119197	0.0791658	eqtl-a-ENSG00000121966	rs11897084	G	A	0.538148	TRUE	reported	igd	44.108	ENSG00000121966	CXCR4
1.24951e-10	7	28724374	31141	0.0131081	-0.0843246	eqtl-a-ENSG00000121966	rs56388170	T	G	0.289189	TRUE	reported	igd	41.381	ENSG00000121966	CXCR4
3.69488e-18	9	36099871	31644	0.0118719	-0.10314	eqtl-a-ENSG00000122707	rs6476527	C	T	0.497595	TRUE	reported	igd	75.4721	ENSG00000122707	RECK
1.43021e-16	6	22087074	31569	0.0119417	0.0986651	eqtl-a-ENSG00000124766	rs12212674	A	T	0.552861	TRUE	reported	igd	68.2602	ENSG00000124766	SOX4
2.11057e-13	6	22027028	31239	0.0262511	-0.192722	eqtl-a-ENSG00000124766	rs9358482	C	T	0.0541393	TRUE	reported	igd	53.8939	ENSG00000124766	SOX4
1.28558e-20	6	21164131	31237	0.0128259	-0.1194	eqtl-a-ENSG00000124766	rs6935117	G	A	0.310317	TRUE	reported	igd	86.6573	ENSG00000124766	SOX4
2.33131e-11	6	21427317	31564	0.011911	0.079607	eqtl-a-ENSG00000124766	rs9358429	A	C	0.533184	TRUE	reported	igd	44.6662	ENSG00000124766	SOX4
3.44191e-09	7	137881690	31240	0.0126258	0.0746035	eqtl-a-ENSG00000124766	rs7785014	C	T	0.668332	TRUE	reported	igd	34.9118	ENSG00000124766	SOX4
2.82488e-15	7	50370254	30077	0.0166449	0.131468	eqtl-a-ENSG00000125910	rs149007767	T	C	0.149708	TRUE	reported	igd	62.3805	ENSG00000125910	S1PR4
7.20825e-09	19	3168838	18966	0.0165306	0.0956478	eqtl-a-ENSG00000125910	rs12610553	T	C	0.152617	TRUE	reported	igd	33.4755	ENSG00000125910	S1PR4
1.22321e-24	19	3184083	23981	0.013052	-0.133738	eqtl-a-ENSG00000125910	rs562257	T	C	0.291204	TRUE	reported	igd	104.983	ENSG00000125910	S1PR4
4.58458e-60	12	70884076	14263	0.0159004	-0.259918	eqtl-a-ENSG00000127329	rs1603227	G	A	0.164603	TRUE	reported	igd	267.175	ENSG00000127329	PTPRB
1.47201e-09	12	70441113	14263	0.0122242	-0.0739247	eqtl-a-ENSG00000127329	rs1239907	A	G	0.616441	TRUE	reported	igd	36.566	ENSG00000127329	PTPRB
2.48313e-28	19	16426889	30838	0.0122752	0.135506	eqtl-a-ENSG00000127528	rs429294	T	C	0.369908	TRUE	reported	igd	121.852	ENSG00000127528	KLF2
5.04661e-139	19	4821949	31562	0.0120295	-0.301936	eqtl-a-ENSG00000127666	rs10405449	C	T	0.625175	TRUE	reported	igd	629.952	ENSG00000127666	TICAM1
1.15931e-48	3	56849749	31684	0.0121581	0.178239	eqtl-a-ENSG00000128245	rs1354034	C	T	0.618137	TRUE	reported	igd	214.905	ENSG00000128245	YWHAH
2.80117e-10	11	243268	31569	0.0143003	0.0902277	eqtl-a-ENSG00000128245	rs505404	G	T	0.222031	TRUE	reported	igd	39.8072	ENSG00000128245	YWHAH
5.50465e-10	12	111847740	31185	0.0142957	0.0886904	eqtl-a-ENSG00000128245	rs3803170	G	A	0.222261	TRUE	reported	igd	38.487	ENSG00000128245	YWHAH
1.96155e-12	12	54712308	31684	0.0120803	0.08501	eqtl-a-ENSG00000128245	rs10876550	A	G	0.590064	TRUE	reported	igd	49.5173	ENSG00000128245	YWHAH
3.29117e-10	20	1931582	31684	0.0123856	-0.0778363	eqtl-a-ENSG00000128245	rs6045615	C	A	0.35954	TRUE	reported	igd	39.4914	ENSG00000128245	YWHAH
1.15878e-158	22	32325582	31233	0.0126623	-0.339832	eqtl-a-ENSG00000128245	rs4820999	G	A	0.30052	TRUE	reported	igd	720.237	ENSG00000128245	YWHAH
1e-200	22	32341669	31599	0.0120696	0.520746	eqtl-a-ENSG00000128245	rs2301415	G	A	0.312472	TRUE	reported	igd	1861.4	ENSG00000128245	YWHAH
1.75186e-34	7	131238092	31133	0.0145779	0.178531	eqtl-a-ENSG00000128567	rs12666248	G	C	0.20834	TRUE	reported	igd	149.972	ENSG00000128567	PODXL
1.9829e-09	7	131059691	31454	0.0164597	-0.0987483	eqtl-a-ENSG00000128567	rs4731797	T	C	0.845805	TRUE	reported	igd	35.9905	ENSG00000128567	PODXL
9.10542e-13	2	43721508	31300	0.0120166	-0.0858414	eqtl-a-ENSG00000129116	rs12478601	T	C	0.574604	TRUE	reported	igd	51.0273	ENSG00000129116	PALLD
4.47404e-16	3	188135783	31240	0.0118778	0.0965057	eqtl-a-ENSG00000129116	rs12485444	A	T	0.509196	TRUE	reported	igd	66.0094	ENSG00000129116	PALLD
1.60583e-11	4	169754013	31153	0.0185645	0.125089	eqtl-a-ENSG00000129116	rs57791806	T	C	0.115883	TRUE	reported	igd	45.3987	ENSG00000129116	PALLD
4.05789e-30	4	169923672	31683	0.0141993	0.161908	eqtl-a-ENSG00000129116	rs1870306	G	T	0.775519	TRUE	reported	igd	130.01	ENSG00000129116	PALLD
3.50986e-10	16	86011033	31684	0.0145567	0.0913374	eqtl-a-ENSG00000129116	rs13333054	T	C	0.211395	TRUE	reported	igd	39.3681	ENSG00000129116	PALLD
1.57326e-13	19	16442019	22704	0.0126489	-0.0933586	eqtl-a-ENSG00000129116	rs55908509	A	G	0.3284	TRUE	reported	igd	54.4709	ENSG00000129116	PALLD
1.71641e-08	1	156255456	31298	0.0131389	0.0740849	eqtl-a-ENSG00000129353	rs6684514	A	G	0.287248	TRUE	reported	igd	31.7917	ENSG00000129353	SLC44A2
6.15886e-29	7	50370254	30077	0.0166085	0.185408	eqtl-a-ENSG00000129353	rs149007767	T	C	0.149708	TRUE	reported	igd	124.614	ENSG00000129353	SLC44A2
1.78999e-09	7	28724374	31355	0.0131105	0.0788704	eqtl-a-ENSG00000129353	rs56388170	T	G	0.289189	TRUE	reported	igd	36.1878	ENSG00000129353	SLC44A2
1e-200	19	10638661	31238	0.0253478	-1.05643	eqtl-a-ENSG00000129353	rs75670586	C	G	0.0517716	TRUE	reported	igd	1736.89	ENSG00000129353	SLC44A2
1.41254e-110	19	10665120	21393	0.0452001	-1.0099	eqtl-a-ENSG00000129353	rs146607162	T	C	0.0170364	TRUE	reported	igd	499.157	ENSG00000129353	SLC44A2
9.31966e-39	19	10740195	29149	0.0356976	0.464811	eqtl-a-ENSG00000129353	rs139724234	G	C	0.028267	TRUE	reported	igd	169.529	ENSG00000129353	SLC44A2
3.15573e-12	19	11057306	21382	0.0438566	0.305707	eqtl-a-ENSG00000129353	rs188966040	C	A	0.0187036	TRUE	reported	igd	48.5848	ENSG00000129353	SLC44A2
6.62369e-13	19	10436358	23695	0.0268262	0.1928	eqtl-a-ENSG00000129353	rs117784065	G	A	0.0517186	TRUE	reported	igd	51.6487	ENSG00000129353	SLC44A2
7.17414e-10	19	11035384	13979	0.0514421	-0.316997	eqtl-a-ENSG00000129353	rs118163475	T	C	0.0135332	TRUE	reported	igd	37.9674	ENSG00000129353	SLC44A2
5.91562e-102	14	21266957	30186	0.0237798	0.509796	eqtl-a-ENSG00000129538	rs72669447	A	G	0.0648766	TRUE	reported	igd	459.566	ENSG00000129538	RNASE1
2.86352e-38	14	21179013	28820	0.0118474	-0.153244	eqtl-a-ENSG00000129538	rs8003813	C	T	0.524187	TRUE	reported	igd	167.298	ENSG00000129538	RNASE1
1.76116e-19	3	39307162	31086	0.0159717	-0.144178	eqtl-a-ENSG00000130164	rs3732378	A	G	0.165434	TRUE	reported	igd	81.4831	ENSG00000130164	LDLR
4.07099e-18	3	47544003	31470	0.0122046	-0.105896	eqtl-a-ENSG00000130164	rs17784882	A	C	0.384044	TRUE	reported	igd	75.2808	ENSG00000130164	LDLR
1.37626e-13	5	131686146	31355	0.0120204	-0.0889319	eqtl-a-ENSG00000130164	rs10058074	A	G	0.423926	TRUE	reported	igd	54.733	ENSG00000130164	LDLR
4.64997e-08	6	31240721	30388	0.0119111	0.0650857	eqtl-a-ENSG00000130164	rs2249742	T	C	0.470933	TRUE	reported	igd	29.8565	ENSG00000130164	LDLR
6.24885e-43	11	61557803	31086	0.0124802	0.171419	eqtl-a-ENSG00000130164	rs102275	C	T	0.340095	TRUE	reported	igd	188.646	ENSG00000130164	LDLR
2.37219e-08	11	116648917	31086	0.0167428	-0.0934685	eqtl-a-ENSG00000130164	rs964184	C	G	0.852011	TRUE	reported	igd	31.1635	ENSG00000130164	LDLR
3.10456e-13	19	45412079	27790	0.022582	-0.164616	eqtl-a-ENSG00000130164	rs7412	T	C	0.0747994	TRUE	reported	igd	53.1359	ENSG00000130164	LDLR
2.94307e-14	19	11248426	31349	0.0179388	0.136353	eqtl-a-ENSG00000130164	rs8110515	G	T	0.12534	TRUE	reported	igd	57.7717	ENSG00000130164	LDLR
1.44844e-18	20	62441599	25827	0.0149444	0.131418	eqtl-a-ENSG00000130584	rs6062322	T	A	0.196267	TRUE	reported	igd	77.3249	ENSG00000130584	ZBTB46
4.08037e-14	9	136137106	23628	0.0123343	0.0932298	eqtl-a-ENSG00000130600	rs687289	A	G	0.365478	TRUE	reported	igd	57.1273	ENSG00000130600	H19
1.50709e-09	12	56470625	25896	0.0121337	0.0733302	eqtl-a-ENSG00000131143	rs11171739	T	C	0.600093	TRUE	reported	igd	36.5213	ENSG00000131143	COX4I1
4.65372e-16	16	85797232	19764	0.0405407	-0.329191	eqtl-a-ENSG00000131143	rs4567750	T	C	0.0219338	TRUE	reported	igd	65.9279	ENSG00000131143	COX4I1
3.16228e-86	16	85815097	26490	0.0143319	-0.282063	eqtl-a-ENSG00000131143	rs96603	T	C	0.786618	TRUE	reported	igd	387.304	ENSG00000131143	COX4I1
1.7918e-10	16	85940010	25795	0.0169697	0.108238	eqtl-a-ENSG00000131143	rs62052556	T	C	0.143148	TRUE	reported	igd	40.6797	ENSG00000131143	COX4I1
1.36279e-08	6	144385777	25735	0.0266274	0.151193	eqtl-a-ENSG00000131979	rs149110519	T	C	0.0526158	TRUE	reported	igd	32.2383	ENSG00000131979	GCH1
1.21899e-152	14	55315005	31568	0.0123076	0.323902	eqtl-a-ENSG00000131979	rs11848732	C	T	0.335428	TRUE	reported	igd	692.553	ENSG00000131979	GCH1
1e-200	14	55335747	30163	0.016501	-0.628173	eqtl-a-ENSG00000131979	rs10138429	G	A	0.136659	TRUE	reported	igd	1449.14	ENSG00000131979	GCH1
2.77613e-08	16	28539848	31300	0.0120471	-0.0669207	eqtl-a-ENSG00000131979	rs4788084	T	C	0.419635	TRUE	reported	igd	30.8552	ENSG00000131979	GCH1
1.36631e-10	6	139839423	30757	0.0118862	0.0763046	eqtl-a-ENSG00000131981	rs643381	A	C	0.501255	TRUE	reported	igd	41.2085	ENSG00000131981	LGALS3
5.57828e-16	7	50427982	31470	0.0119369	0.0966698	eqtl-a-ENSG00000131981	rs6592965	A	G	0.449532	TRUE	reported	igd	65.5799	ENSG00000131981	LGALS3
1.11429e-13	14	55686601	30633	0.02041	-0.151577	eqtl-a-ENSG00000131981	rs7141706	G	C	0.0934347	TRUE	reported	igd	55.1509	ENSG00000131981	LGALS3
9.55873e-12	7	55499058	31569	0.0220408	0.15016	eqtl-a-ENSG00000132434	rs815988	G	A	0.921095	TRUE	reported	igd	46.4116	ENSG00000132434	LANCL2
6.00344e-68	7	55540707	31564	0.0126728	0.220738	eqtl-a-ENSG00000132434	rs815957	A	G	0.315414	TRUE	reported	igd	303.376	ENSG00000132434	LANCL2
1.90959e-08	6	144385777	25521	0.026628	-0.149647	eqtl-a-ENSG00000132470	rs149110519	T	C	0.0526158	TRUE	reported	igd	31.5809	ENSG00000132470	ITGB4
3.26814e-16	7	50427982	11496	0.0119365	0.0974373	eqtl-a-ENSG00000135070	rs6592965	A	G	0.449532	TRUE	reported	igd	66.6225	ENSG00000135070	ISCA1
1e-200	9	88870898	11496	0.011887	-0.461132	eqtl-a-ENSG00000135070	rs1547629	T	C	0.653167	TRUE	reported	igd	1504.63	ENSG00000135070	ISCA1
1e-200	7	115735989	31470	0.0118915	0.538418	eqtl-a-ENSG00000135269	rs58055153	A	G	0.32318	TRUE	reported	igd	2049.93	ENSG00000135269	TES
2.02162e-12	7	115476688	30966	0.0196302	-0.138058	eqtl-a-ENSG00000135269	rs62475159	G	A	0.102011	TRUE	reported	igd	49.459	ENSG00000135269	TES
1.1285e-40	7	116201556	28301	0.0408551	-0.545555	eqtl-a-ENSG00000135269	rs6955882	T	C	0.0214164	TRUE	reported	igd	178.301	ENSG00000135269	TES
1e-200	16	85063709	31564	0.0218435	0.71995	eqtl-a-ENSG00000135709	rs62048415	A	G	0.0744837	TRUE	reported	igd	1086.26	ENSG00000135709	KIAA0513
1e-200	16	85045126	29354	0.0245054	0.971418	eqtl-a-ENSG00000135709	rs113086877	G	T	0.056242	TRUE	reported	igd	1571.3	ENSG00000135709	KIAA0513
8.96809e-11	16	85118201	8276	0.0340789	0.220951	eqtl-a-ENSG00000135709	rs117469993	A	C	0.0313964	TRUE	reported	igd	42.0258	ENSG00000135709	KIAA0513
7.9726e-15	16	84890036	24051	0.0434748	-0.337708	eqtl-a-ENSG00000135709	rs144208343	A	C	0.019024	TRUE	reported	igd	60.3353	ENSG00000135709	KIAA0513
1.05245e-19	16	85127974	27965	0.0361901	-0.328725	eqtl-a-ENSG00000135709	rs1566464	C	G	0.027654	TRUE	reported	igd	82.5002	ENSG00000135709	KIAA0513
2.42549e-11	16	85004243	27860	0.0396249	-0.264599	eqtl-a-ENSG00000135709	rs28505126	G	C	0.0230195	TRUE	reported	igd	44.5871	ENSG00000135709	KIAA0513
3.2799e-08	1	180934047	31470	0.0140451	-0.0776106	eqtl-a-ENSG00000135823	rs12022368	C	T	0.766113	TRUE	reported	igd	30.5327	ENSG00000135823	STX6
5.77032e-14	1	181116023	30757	0.0118978	0.0893891	eqtl-a-ENSG00000135823	rs10752838	C	T	0.472505	TRUE	reported	igd	56.4427	ENSG00000135823	STX6
7.85236e-199	1	180949965	31354	0.0179938	-0.541326	eqtl-a-ENSG00000135823	rs10914146	C	T	0.116351	TRUE	reported	igd	904.991	ENSG00000135823	STX6
2.73842e-11	1	156255456	31298	0.013133	0.0874687	eqtl-a-ENSG00000135926	rs6684514	A	G	0.287248	TRUE	reported	igd	44.3557	ENSG00000135926	TMBIM1
1.03514e-135	2	219150211	31568	0.0119696	-0.296775	eqtl-a-ENSG00000135926	rs7559416	G	A	0.385668	TRUE	reported	igd	614.707	ENSG00000135926	TMBIM1
1.00995e-34	2	219227865	31684	0.0198872	-0.244434	eqtl-a-ENSG00000135926	rs74270394	A	G	0.098275	TRUE	reported	igd	151.06	ENSG00000135926	TMBIM1
4.32603e-08	6	144385777	25735	0.0266295	0.145855	eqtl-a-ENSG00000135926	rs149110519	T	C	0.0526158	TRUE	reported	igd	29.9973	ENSG00000135926	TMBIM1
7.00164e-17	7	50370254	30077	0.0166406	-0.138897	eqtl-a-ENSG00000135926	rs149007767	T	C	0.149708	TRUE	reported	igd	69.6657	ENSG00000135926	TMBIM1
2.2396e-09	9	110429664	30338	0.0254902	0.152421	eqtl-a-ENSG00000136826	rs77233150	G	A	0.0577109	TRUE	reported	igd	35.7532	ENSG00000136826	KLF4
2.47252e-08	9	110954331	30633	0.0120165	-0.0669966	eqtl-a-ENSG00000136826	rs669329	T	C	0.572233	TRUE	reported	igd	31.0829	ENSG00000136826	KLF4
3.0178e-08	13	41002641	31146	0.0123754	-0.0685671	eqtl-a-ENSG00000136826	rs1892548	C	T	0.638581	TRUE	reported	igd	30.6962	ENSG00000136826	KLF4
2.99502e-11	15	80260014	31146	0.0137618	-0.0914707	eqtl-a-ENSG00000136826	rs8026803	C	T	0.247924	TRUE	reported	igd	44.1759	ENSG00000136826	KLF4
4.92164e-09	1	248039451	31684	0.0125705	-0.0735339	eqtl-a-ENSG00000136842	rs3811444	T	C	0.337611	TRUE	reported	igd	34.2171	ENSG00000136842	TMOD1
1.2543e-15	2	60725451	31569	0.0121578	-0.0972475	eqtl-a-ENSG00000136842	rs7606173	C	G	0.393094	TRUE	reported	igd	63.9763	ENSG00000136842	TMOD1
1.09345e-31	2	8762414	31569	0.0122211	-0.143146	eqtl-a-ENSG00000136842	rs3896594	G	T	0.377086	TRUE	reported	igd	137.186	ENSG00000136842	TMOD1
9.54333e-11	6	26093141	29606	0.0272764	-0.176585	eqtl-a-ENSG00000136842	rs1800562	A	G	0.0499676	TRUE	reported	igd	41.9087	ENSG00000136842	TMOD1
4.58881e-33	6	139840693	31569	0.0118679	0.142161	eqtl-a-ENSG00000136842	rs592423	C	A	0.532047	TRUE	reported	igd	143.478	ENSG00000136842	TMOD1
1.01181e-28	7	50427982	31684	0.0119125	0.132459	eqtl-a-ENSG00000136842	rs6592965	A	G	0.449532	TRUE	reported	igd	123.632	ENSG00000136842	TMOD1
1.20226e-200	9	100336847	27805	0.0116155	-0.351046	eqtl-a-ENSG00000136842	rs2773355	C	G	0.441641	TRUE	reported	igd	913.316	ENSG00000136842	TMOD1
5.04545e-11	9	100740124	31296	0.0142558	-0.0936536	eqtl-a-ENSG00000136842	rs4743150	T	C	0.223905	TRUE	reported	igd	43.1557	ENSG00000136842	TMOD1
4.92765e-09	17	33884804	31684	0.0155055	-0.0906978	eqtl-a-ENSG00000136842	rs10512472	C	T	0.179037	TRUE	reported	igd	34.2133	ENSG00000136842	TMOD1
1.18195e-11	19	11297258	31569	0.0244575	0.165886	eqtl-a-ENSG00000136842	rs12974711	C	T	0.0629954	TRUE	reported	igd	46.0011	ENSG00000136842	TMOD1
1.89365e-11	22	37462936	27015	0.0119665	-0.0803452	eqtl-a-ENSG00000136842	rs855791	G	A	0.558409	TRUE	reported	igd	45.0768	ENSG00000136842	TMOD1
3.44191e-12	15	66967170	30647	0.0166973	-0.116185	eqtl-a-ENSG00000137834	rs2439372	G	A	0.148749	TRUE	reported	igd	48.4149	ENSG00000137834	SMAD6
2.46207e-31	15	66998857	30563	0.0134227	-0.156292	eqtl-a-ENSG00000137834	rs76912608	T	C	0.26493	TRUE	reported	igd	135.571	ENSG00000137834	SMAD6
5.65458e-38	1	92753336	21629	0.0427775	0.551082	eqtl-a-ENSG00000138061	rs141094656	C	T	0.0195137	TRUE	reported	igd	165.944	ENSG00000138061	CYP1B1
1e-200	2	38350814	31684	0.0161485	0.614376	eqtl-a-ENSG00000138061	rs3795980	T	G	0.143917	TRUE	reported	igd	1447.36	ENSG00000138061	CYP1B1
2.08449e-15	2	38507228	21722	0.0388978	-0.308693	eqtl-a-ENSG00000138061	rs17022498	C	G	0.0238782	TRUE	reported	igd	62.9743	ENSG00000138061	CYP1B1
4.77211e-08	2	39164453	18641	0.0499504	-0.272699	eqtl-a-ENSG00000138061	rs183176024	T	C	0.0143742	TRUE	reported	igd	29.8018	ENSG00000138061	CYP1B1
1e-200	2	38383800	31684	0.0233165	-0.720045	eqtl-a-ENSG00000138061	rs62133907	A	G	0.0652975	TRUE	reported	igd	953.598	ENSG00000138061	CYP1B1
3.45231e-08	2	8445160	31569	0.0118915	0.0656033	eqtl-a-ENSG00000138061	rs2630709	T	A	0.493998	TRUE	reported	igd	30.4334	ENSG00000138061	CYP1B1
6.66193e-48	2	38537327	27980	0.024458	-0.355639	eqtl-a-ENSG00000138061	rs72803183	G	A	0.0622135	TRUE	reported	igd	211.42	ENSG00000138061	CYP1B1
3.48739e-14	3	128323424	31569	0.0133216	-0.100959	eqtl-a-ENSG00000138061	rs6782228	C	G	0.273721	TRUE	reported	igd	57.4315	ENSG00000138061	CYP1B1
3.45454e-09	8	130613614	31569	0.0120249	-0.0710502	eqtl-a-ENSG00000138061	rs10098310	A	G	0.575007	TRUE	reported	igd	34.9092	ENSG00000138061	CYP1B1
2.26731e-09	9	113912553	31569	0.0119068	-0.0711707	eqtl-a-ENSG00000138061	rs10980797	G	A	0.472236	TRUE	reported	igd	35.726	ENSG00000138061	CYP1B1
2.37848e-13	10	99144154	31569	0.0129944	0.095192	eqtl-a-ENSG00000138061	rs11189181	G	A	0.297492	TRUE	reported	igd	53.6613	ENSG00000138061	CYP1B1
1.43483e-16	16	85946450	31684	0.0120233	-0.0993326	eqtl-a-ENSG00000138061	rs424971	C	T	0.421674	TRUE	reported	igd	68.251	ENSG00000138061	CYP1B1
1.82474e-14	17	7742601	26244	0.0343142	-0.262926	eqtl-a-ENSG00000138061	rs74480102	A	G	0.0309155	TRUE	reported	igd	58.7065	ENSG00000138061	CYP1B1
4.4978e-103	2	170449547	31643	0.0131838	-0.284212	eqtl-a-ENSG00000138398	rs12472066	G	A	0.270445	TRUE	reported	igd	464.704	ENSG00000138398	PPIG
1.96562e-45	4	123757748	25147	0.0127928	-0.180971	eqtl-a-ENSG00000138685	rs308403	T	C	0.308752	TRUE	reported	igd	200.102	ENSG00000138685	FGF2
1.3983e-08	12	56231357	24370	0.0400929	0.227479	eqtl-a-ENSG00000139531	rs17844804	C	T	0.0224929	TRUE	reported	igd	32.1893	ENSG00000139531	SUOX
1.0782e-40	12	56541845	31569	0.0195245	-0.260787	eqtl-a-ENSG00000139531	rs7958618	A	G	0.102212	TRUE	reported	igd	178.396	ENSG00000139531	SUOX
1e-200	12	56369506	31684	0.0123494	-0.482852	eqtl-a-ENSG00000139531	rs773107	G	A	0.29894	TRUE	reported	igd	1528.65	ENSG00000139531	SUOX
2.40713e-28	12	56483298	14500	0.0447234	-0.493814	eqtl-a-ENSG00000139531	rs141292133	A	G	0.017878	TRUE	reported	igd	121.898	ENSG00000139531	SUOX
3.3752e-11	12	53068633	31355	0.0161512	0.10707	eqtl-a-ENSG00000139626	rs11170231	A	G	0.161433	TRUE	reported	igd	43.9439	ENSG00000139626	ITGB7
2.41546e-110	12	53593445	26388	0.0378339	0.844415	eqtl-a-ENSG00000139626	rs74088990	G	A	0.0245041	TRUE	reported	igd	498.1	ENSG00000139626	ITGB7
1.25441e-10	12	53605344	26970	0.0174914	0.112515	eqtl-a-ENSG00000139626	rs3741434	C	T	0.133181	TRUE	reported	igd	41.3751	ENSG00000139626	ITGB7
1e-200	12	53512756	31135	0.0206521	0.801045	eqtl-a-ENSG00000139626	rs2280696	T	A	0.0817348	TRUE	reported	igd	1504.38	ENSG00000139626	ITGB7
2.08737e-24	19	16444697	14496	0.0120825	-0.123182	eqtl-a-ENSG00000139626	rs10423726	A	C	0.595533	TRUE	reported	igd	103.925	ENSG00000139626	ITGB7
4.36315e-11	4	38372055	31569	0.0126051	0.0830811	eqtl-a-ENSG00000142546	rs1386622	G	T	0.666547	TRUE	reported	igd	43.4395	ENSG00000142546	NOSIP
3.15159e-08	6	31274380	30603	0.0124487	-0.0688738	eqtl-a-ENSG00000142546	rs9264942	C	T	0.351966	TRUE	reported	igd	30.6078	ENSG00000142546	NOSIP
4.28164e-10	12	56401085	31599	0.0121568	0.0758997	eqtl-a-ENSG00000142546	rs10876864	A	G	0.604735	TRUE	reported	igd	38.9775	ENSG00000142546	NOSIP
5.94155e-96	19	50086626	28917	0.0145374	0.302159	eqtl-a-ENSG00000142546	rs3745473	C	T	0.204429	TRUE	reported	igd	431.984	ENSG00000142546	NOSIP
2.5422e-10	19	49987053	25976	0.0373452	0.23619	eqtl-a-ENSG00000142546	rs115776071	T	C	0.0260035	TRUE	reported	igd	39.9963	ENSG00000142546	NOSIP
1.44129e-09	1	22117684	9176	0.0210284	-0.127237	eqtl-a-ENSG00000142798	rs11799527	A	G	0.0875689	TRUE	reported	igd	36.6033	ENSG00000142798	HSPG2
4.4412e-19	1	22204506	9188	0.0206393	-0.184209	eqtl-a-ENSG00000142798	rs747546	T	C	0.0909655	TRUE	reported	igd	79.6411	ENSG00000142798	HSPG2
1.09144e-121	1	22260308	9182	0.0136342	-0.319835	eqtl-a-ENSG00000142798	rs11587857	T	C	0.758054	TRUE	reported	igd	550.171	ENSG00000142798	HSPG2
2.05163e-15	1	180601190	27333	0.0402675	-0.319651	eqtl-a-ENSG00000143324	rs111298273	T	G	0.0222441	TRUE	reported	igd	63.0102	ENSG00000143324	XPR1
1.25389e-09	1	180773581	27000	0.0215513	0.130889	eqtl-a-ENSG00000143324	rs72723035	A	T	0.0829501	TRUE	reported	igd	36.8831	ENSG00000143324	XPR1
3.6902e-10	1	180855198	24393	0.0503537	0.315552	eqtl-a-ENSG00000143324	rs139388745	G	C	0.0141319	TRUE	reported	igd	39.2684	ENSG00000143324	XPR1
[truncated: 265 more rows]

## Sheet: S6
Supplementary Table 6 27 significant eQTLs associated with 12 shear stress-related genes influencing the SAH phenotype.
[truncated: 15 more rows]

[truncated: 2 more sheets: S7, S8]
